# Supplementary material for: Quantitative Proteomic Analysis of the Response to Zinc, Magnesium, and Calcium Deficiency in Specific Cell Types of Arabidopsis Roots
Source: Proteomes. 2016 Jan 12;4(1):1. doi: 10.3390/proteomes4010001 (PMC5217369; doi:10.3390/proteomes4010001)
Supplement: Supplementary file 1 [file proteomes-04-00001-s001.zip]

Archive with 4 entries (3 files):
- proteomes-105581-supplementary/
- proteomes-105581-supplementary/Supplemental Table S1.xlsx
- proteomes-105581-supplementary/Supplemental Table S2.xlsx
- proteomes-105581-supplementary/Supplemental Table S3.xlsx
