# Supplementary material for: Quantitative Proteomic Analysis of the Response to Zinc, Magnesium, and Calcium Deficiency in Specific Cell Types of Arabidopsis Roots
Source: Proteomes. 2016 Jan 12;4(1):1. doi: 10.3390/proteomes4010001 (PMC5217369; doi:10.3390/proteomes4010001)
Supplement: Supplementary file 1 [file proteomes-04-00001-s001.zip › proteomes-105581-supplementary/Supplemental Table S1.xlsx]

## Sheet: Sheet1
Supplemental Table S1. List of all proteins identified by FACS-iTRAQ-OFFGEL analysis in epidermis of roots grown on basal, 0-Zn, 0-Mg or 0.5-Ca medium. Only proteins identified and quantified in all three independent experiments are listed. Peptides from epidermal cells from roots grown on basal, 0-Zn, 0-Mg or 0.5-Ca medium were labeled with iTRAQ-114 (basal), 115 (0-Zn), 116 (0-Mg) and 117 (0.5-…
					0-Zn/ basal			0-Mg/ basal			0.5-Ca/ basal
AGI Code	Protein	Coverage	Peptide	TM	Ratio	SD	p-value	Ratio	SD	p-value	Ratio	SD	p-value
AT1G01050	pyrophosphorylase 1	7.2	1.3		0.564	0.49	0.001	0.547	0.475	0	0.511	0.443	0.08
AT1G01090	pyruvate dehydrogenase E1 alpha	18.5	7		1.1	0.091	0.505	1.162	0.081	0.517	1.115	0.12	0.872
AT1G01820	peroxin 11c	10.1	1		0.401	0.567	0	0.679	0.655	0	0.384	0.543	0.014
AT1G01960	SEC7-like guanine nucleotide exchange family protein	1.9	2.7		1.084	0.078	0.561	1.161	0.063	0.522	1.159	0.081	0.798
AT1G02080	transcription regulators	1.6	3.7		1.139	0.245	0.386	1.074	0.174	0.993	0.932	0.293	0.781
AT1G02090	Proteasome component (PCI) domain protein	4.9	1		1.392	0.105	0.043	1.231	0.103	0.259	1.345	0.162	0.535
AT1G02690	importin alpha isoform 6	7	2.3		1.371	0.335	0.053	1.952	0.692	0	1.484	0.538	0.389
AT1G02780	Ribosomal protein L19e family protein	24.8	4.3		0.973	0.077	0.966	1.14	0.06	0.625	1.076	0.037	0.941
AT1G03330	Small nuclear ribonucleoprotein family protein	16.8	1.3		1.118	0.034	0.447	1.041	0.046	0.788	1.016	0.011	0.947
AT1G03860	prohibitin 2	37.9	3.7		0.856	0.742	0.434	0.971	0.841	0.396	1.011	0.881	0.938
AT1G04040	HAD superfamily, subfamily IIIB acid phosphatase	11.7	2.7	1	0.736	0.48	0.098	0.535	0.11	0	0.908	0.545	0.733
AT1G04170	eukaryotic translation initiation factor 2 gamma subunit	6.7	3		1.14	0.201	0.383	1.16	0.108	0.527	1.208	0.199	0.721
AT1G04410	Lactate/malate dehydrogenase family protein	31.5	9.3		0.818	0.019	0.296	0.979	0.055	0.435	1.082	0.012	0.93
AT1G04430	S-adenosyl-L-methionine-dependent methyltransferases superfamily protein	11.8	2	1	1.177	0.21	0.29	1.099	0.259	0.855	1.156	0.326	0.803
AT1G04510	MOS4-associated complex 3A	4.1	1.7		0.715	0.621	0.068	0.628	0.559	0	0.715	0.674	0.354
AT1G04690	potassium channel beta subunit 1	8.6	2.7		1.136	0.228	0.394	1.239	0.352	0.237	1.147	0.345	0.817
AT1G04820	tubulin alpha-4 chain	41.9	1		1.04	0.078	0.732	1.098	0.112	0.861	1.075	0.133	0.943
AT1G04870	protein arginine methyltransferase 10	4.6	1		1.41	0.701	0.036	1.108	0.178	0.802	1.54	0.646	0.341
AT1G04980	PDI-like 2-2	10.1	3.3		1.039	0.034	0.736	1.142	0.192	0.615	1.132	0.039	0.843
AT1G05620	uridine-ribohydrolase 2	4.4	1.3		1.177	0.196	0.29	0.975	0.113	0.415	0.731	0.243	0.383
AT1G06220	Ribosomal protein S5/Elongation factor G/III/V family protein	7	5.3		1.018	0.131	0.827	1.364	0.104	0.047	1.193	0.126	0.744
AT1G06760	winged-helix DNA-binding transcription factor family protein	13.5	2.3		1.038	0.098	0.741	1.619	0.168	0.001	1.255	0.287	0.652
AT1G06950	translocon at the inner envelope membrane of chloroplasts 110	2.9	2.3		1.184	0.207	0.275	1.206	0.253	0.338	1.063	0.322	0.964
AT1G07140	Pleckstrin homology (PH) domain superfamily protein	12.3	1.3		0.674	0.614	0.03	0.785	0.692	0.009	0.799	0.704	0.513
AT1G07660	Histone superfamily protein	50.5	5		1.18	0.162	0.284	1.47	0.19	0.009	1.293	0.134	0.6
AT1G07670	endomembrane-type CA-ATPase 4	10.6	2	8	1.205	0.284	0.233	1.086	0.306	0.933	1.293	0.149	0.6
AT1G07770	ribosomal protein S15A	48	5		0.996	0.066	0.926	1.138	0.031	0.636	1.103	0.097	0.893
AT1G07810	ER-type Ca2+-ATPase 1	9.2	1	8	0.428	0.742	0	0.447	0.774	0	0.583	1.009	0.154
AT1G07890	ascorbate peroxidase 1	45.1	9.7		1.003	0.081	0.894	1.12	0.075	0.733	1.055	0.033	0.979
AT1G07920	GTP binding Elongation factor Tu family protein	36.6	15		1.069	0.06	0.616	1.267	0.06	0.171	1.152	0.074	0.809
AT1G08200	UDP-D-apiose/UDP-D-xylose synthase 2	9.4	2.3		1.007	0.096	0.876	0.998	0.126	0.535	0.963	0.064	0.843
AT1G08360	Ribosomal protein L1p/L10e family	41.4	2.7		1.017	0.069	0.831	1.014	0.096	0.625	0.986	0.101	0.889
AT1G08480	unknown protein; FUNCTIONS IN: molecular_function unknown; INVOLVED IN: biological_process unknown; LOCATED IN: mitochondrion, plasma membrane, plastid, vacuole; EXPRESSED IN: 27 plant structures; EXPRESSED DURING: 15 growth stages; Has 39 Blast hits to 39 proteins in 13 species: Archae - 0; Bacteria - 0; Metazoa - 0; Fungi - 0; Plants - 39; Viruses - 0; Other Eukaryotes - 0 (source: NCBI BLink).	12.7	2		1.123	0.149	0.432	1.09	0.15	0.909	1.101	0.157	0.896
AT1G08780	ABI3-interacting protein 3	9.3	1		0.757	0.205	0.135	1.127	0.167	0.695	1.185	0.252	0.756
AT1G08830	copper/zinc superoxide dismutase 1	18.4	2		0.456	0.112	0	0.898	0.232	0.133	1.169	0.226	0.782
AT1G09200	Histone superfamily protein	13.2	2.7		0.956	0.173	0.885	1.223	0.275	0.283	1.102	0.21	0.894
AT1G09210	calreticulin 1b	28.1	6.7	1	1.024	0.027	0.801	1.142	0.089	0.615	1.095	0.099	0.907
AT1G09270	importin alpha isoform 4	5.9	2.3		0.812	0.724	0.277	0.896	0.868	0.129	0.798	0.708	0.511
AT1G09590	Translation protein SH3-like family protein	21.3	5.3		0.994	0.058	0.936	1.15	0.062	0.575	1.095	0.073	0.907
AT1G09640	Translation elongation factor EF1B, gamma chain	21.3	3		1.327	0.435	0.08	1.444	0.252	0.014	1.212	0.435	0.714
AT1G09780	Phosphoglycerate mutase, 2,3-bisphosphoglycerate-independent	21.8	8.7		0.957	0.096	0.89	1.112	0.128	0.779	1.058	0.138	0.974
AT1G10290	dynamin-like protein 6	7.7	4		1.087	0.054	0.55	1.122	0.147	0.722	1.007	0.155	0.93
AT1G10490	Domain of unknown function (DUF1726) ;Putative ATPase (DUF699)	2.6	2		1.367	0.226	0.055	1.671	0.171	0	1.604	0.073	0.293
AT1G10590	Nucleic acid-binding, OB-fold-like protein	13.2	1.7		0.736	0.645	0.098	0.768	0.667	0.005	0.734	0.639	0.388
AT1G10630	ADP-ribosylation factor A1F	61.9	10		0.987	0.066	0.968	0.999	0.074	0.54	1.035	0.064	0.983
AT1G10670	ATP-citrate lyase A-1	9.9	4.3		0.865	0.04	0.47	1.047	0.089	0.825	1.079	0.039	0.935
AT1G10840	translation initiation factor 3 subunit H1	5.2	1.7		1.118	0.055	0.447	1.177	0.194	0.451	1.087	0.145	0.921
AT1G11650	RNA-binding (RRM/RBD/RNP motifs) family protein	8	2.3		1.169	0.128	0.309	1.419	0.081	0.021	1.266	0.188	0.637
AT1G11680	CYTOCHROME P450 51G1	20.2	9	1	1.134	0.152	0.4	1.142	0.187	0.615	1.059	0.153	0.972
AT1G11860	Glycine cleavage T-protein family	8.7	2.3		0.718	0.625	0.072	0.789	0.702	0.01	0.856	0.756	0.627
AT1G11910	aspartic proteinase A1	7.8	2.7	1	1.031	0.087	0.77	1.13	0.135	0.678	1.117	0.097	0.868
AT1G12000	Phosphofructokinase family protein	15.4	7.7		0.868	0.079	0.482	1.013	0.071	0.62	1.117	0.067	0.868
AT1G12240	Glycosyl hydrolases family 32 protein	3.2	1.3	1	0.43	0.608	0	0.298	0.422	0	0.571	0.808	0.14
AT1G12310	Calcium-binding EF-hand family protein	15.8	2.7		1.014	0.081	0.845	1.032	0.029	0.733	0.996	0.134	0.909
AT1G12840	vacuolar ATP synthase subunit C (VATC) / V-ATPase C subunit / vacuolar proton pump C subunit (DET3)	19.5	7.7		1.016	0.124	0.836	0.976	0.118	0.42	1.072	0.186	0.948
AT1G13440	glyceraldehyde-3-phosphate dehydrogenase C2	43.9	13.7		0.876	0.04	0.516	0.873	0.04	0.082	0.957	0.018	0.832
AT1G13690	ATPase E1	5.7	1		1.152	0.07	0.351	1.48	0.035	0.008	1.27	0.077	0.631
AT1G13950	eukaryotic elongation factor 5A-1	26.4	1		0.608	0.533	0.006	0.658	0.583	0	0.675	0.591	0.286
AT1G14000	VH1-interacting kinase	5	1.7		0.535	0.473	0	0.408	0.706	0
AT1G14080	fucosyltransferase 6	3.1	1.7	2	0.93	0.193	0.761	1.205	0.138	0.342	1.033	0.226	0.98
AT1G14320	Ribosomal protein L16p/L10e family protein	43.8	4		0.972	0.075	0.961	1.104	0.054	0.825	1.096	0.121	0.905
AT1G14620	decoy	4.1	1		1.191	0.209	0.26	1.336	0.174	0.07	1.248	0.103	0.662
AT1G14670	Endomembrane protein 70 protein family	10.8	2	10	1.152	0.168	0.351	1.065	0.22	0.937	1.05	0.188	0.989
AT1G14810	semialdehyde dehydrogenase family protein	9.8	3		0.812	0.717	0.277	0.832	0.724	0.033	0.822	0.716	0.558
AT1G14830	DYNAMIN-like 1C	17.9	9.7		1.128	0.099	0.417	1.145	0.029	0.6	1.185	0.202	0.756
AT1G14980	chaperonin 10	65	6.3		1.169	0.023	0.309	1.284	0.121	0.139	1.237	0.086	0.678
AT1G15210	pleiotropic drug resistance 7	1.3	1.3	13	1.109	0.082	0.476	1.042	0.198	0.794	1.117	0.146	0.868
AT1G15250	Zinc-binding ribosomal protein family protein	20.3	2.3		0.928	0.094	0.752	1.084	0.053	0.946	1.043	0.038	0.998
AT1G15440	periodic tryptophan protein 2	0.8	1		1.236	0.19	0.18	1.629	0.453	0.001	1.413	0.299	0.458
AT1G15690	Inorganic H pyrophosphatase family protein	18	13	14	1.009	0.133	0.867	1.224	0.095	0.28	1.263	0.183	0.641
AT1G16870	mitochondrial 28S ribosomal protein S29-related	6	2.3		1	0.289	0.908	1.186	0.16	0.413	1.071	0.026	0.95
AT1G16920	RAB GTPase homolog A1B	35.8	1.3		1.098	0.253	0.512	1.233	0.185	0.253	1.136	0.241	0.836
AT1G17180	glutathione S-transferase TAU 25	12.5	3.3		1.006	0.062	0.881	1.043	0.078	0.8	1.49	0.306	0.383
AT1G17190	glutathione S-transferase tau 26	10.5	2.3		0.757	0.115	0.135	0.841	0.095	0.041	1.059	0.091	0.972
AT1G17290	alanine aminotransferas	7.9	3		0.953	0.061	0.871	0.938	0.073	0.255	0.931	0.076	0.779
AT1G17370	oligouridylate binding protein 1B	3.7	1.7		1.227	0.193	0.194	1.356	0.243	0.053	1.162	0.301	0.793
AT1G17745	D-3-phosphoglycerate dehydrogenase	14	5		1.003	0.048	0.894	0.96	0.131	0.345	0.954	0.199	0.826
AT1G17880	basic transcription factor 3	16.4	1.3		0.545	0.771	0.001	0.632	0.894	0	0.614	0.868	0.194
AT1G17890	NAD(P)-binding Rossmann-fold superfamily protein	5.4	1.7		1.166	0.125	0.316	1.06	0.164	0.906	1.276	0.304	0.623
AT1G18070	Translation elongation factor EF1A/initiation factor IF2gamma family protein	1.9	1		0.927	0.389	0.747	1.042	0.24	0.794	1.137	0.392	0.834
AT1G18080	Transducin/WD40 repeat-like superfamily protein	28.1	5.3		0.989	0.102	0.959	1.094	0.173	0.885	0.978	0.349	0.873
AT1G18500	methylthioalkylmalate synthase-like 4	11.9	4.7		1.197	0.296	0.248	1.661	0.309	0	1.284	0.124	0.612
AT1G18540	Ribosomal protein L6 family protein	44.3	4.7		0.996	0.083	0.926	1.155	0.116	0.55	1.11	0.138	0.88
AT1G18630	glycine-rich RNA-binding protein 6	12.9	1		1.115	0.171	0.457	1.163	0.128	0.513	1.037	0.236	0.987
AT1G19580	gamma carbonic anhydrase 1	15	1		0.893	0.849	0.59	1.866	0.657	0	0.854	0.912	0.623
AT1G20010	tubulin beta-5 chain	28.1	2.7		0.86	0.125	0.45	0.845	0.054	0.045	0.884	0.065	0.684
AT1G20220	Alba DNA/RNA-binding protein	7.4	2.7		1.13	0.039	0.411	1.288	0.06	0.132	1.208	0.077	0.721
AT1G20330	sterol methyltransferase 2	17.5	4	1	1.051	0.108	0.687	1.063	0.098	0.925	1.053	0.142	0.983
AT1G20510	OPC-8:0 CoA ligase1	2.3	1	2	0.678	0.61	0.033	0.644	0.587	0	0.751	0.665	0.42
AT1G20580	Small nuclear ribonucleoprotein family protein	27.5	3		1.125	0.052	0.426	1.445	0.141	0.014	1.198	0.116	0.736
AT1G20950	Phosphofructokinase family protein	13	3		0.985	0.187	0.977	1.158	0.155	0.536	1.215	0.113	0.71
AT1G20960	U5 small nuclear ribonucleoprotein helicase, putative	2.8	5.3		1.113	0.147	0.463	1.484	0.35	0.007	1.223	0.265	0.698
AT1G20970	FUNCTIONS IN: molecular_function unknown; INVOLVED IN: biological_process unknown; LOCATED IN: plasma membrane, vacuole; EXPRESSED IN: guard cell, cultured cell; BEST Arabidopsis thaliana protein match is: proton pump interactor 1 (TAIR:AT4G27500.1); Has 30201 Blast hits to 17322 proteins in 780 species: Archae - 12; Bacteria - 1396; Metazoa - 17338; Fungi - 3422; Plants - 5037; Viruses - 0; Othe…	2.9	4	1	1.043	0.136	0.72	0.998	0.177	0.535	0.944	0.376	0.805
AT1G21690	ATPase family associated with various cellular activities (AAA)	4.7	1		1.314	0.079	0.09	1.557	0.249	0.002	1.306	0.455	0.583
AT1G21750	PDI-like 1-1	51.4	22.3		0.975	0.062	0.976	1.026	0.062	0.696	1.057	0.103	0.976
AT1G22270	Trm112p-like protein	12.4	1.7		1.212	0.184	0.22	1.193	0.148	0.386	1.15	0.128	0.812
AT1G22300	general regulatory factor 10	35.3	7		0.883	0.027	0.546	0.986	0.148	0.471	1.02	0.121	0.955
AT1G22360	UDP-glucosyl transferase 85A2	5.3	1.7		1.008	0.149	0.872	1.307	0.049	0.104	0.988	0.192	0.893
AT1G22410	Class-II DAHP synthetase family protein	11.6	4.3		1.026	0.265	0.792	1.151	0.332	0.57	1.201	0.184	0.731
AT1G22450	cytochrome C oxidase 6B	20.9	4		1.085	0.034	0.557	1.139	0.218	0.631	1.13	0.111	0.846
AT1G22780	Ribosomal protein S13/S18 family	42.8	6		0.978	0.029	0.99	1.183	0.052	0.425	1.144	0.085	0.822
AT1G22840	CYTOCHROME C-1	20.8	3		1.105	0.087	0.489	1.083	0.147	0.952	1.046	0.069	0.996
AT1G23100	GroES-like family protein	22.3	2.3		1.148	0.089	0.361	1.222	0.033	0.286	1.12	0.074	0.863
AT1G23190	Phosphoglucomutase/phosphomannomutase family protein	9.7	5.3		0.82	0.077	0.303	0.809	0.147	0.018	0.911	0.089	0.739
AT1G23290	Ribosomal protein L18e/L15 superfamily protein	32.4	4.3		1.023	0.063	0.805	1.155	0.048	0.55	1.16	0.081	0.796
AT1G23820	spermidine synthase 1	2.8	1		1.372	0.082	0.052	1.373	0.22	0.041	1.164	0.432	0.79
AT1G24180	Thiamin diphosphate-binding fold (THDP-binding) superfamily protein	23.9	7.7		1.06	0.1	0.651	1.127	0.159	0.695	1.088	0.132	0.919
AT1G24360	NAD(P)-binding Rossmann-fold superfamily protein	19.1	6		1.153	0.082	0.348	1.242	0.15	0.229	1.249	0.181	0.66
AT1G24400	lysine histidine transporter 2	2.7	1	9	0.791	0.156	0.215	0.966	0.217	0.372	1.186	0.204	0.755
AT1G24510	TCP-1/cpn60 chaperonin family protein	10.4	6		0.904	0.019	0.64	1.142	0.14	0.615	1.048	0.047	0.992
AT1G26460	Tetratricopeptide repeat (TPR)-like superfamily protein	5.3	2		1.186	0.012	0.271	1.21	0.022	0.325	1.271	0.497	0.63
AT1G26630	Eukaryotic translation initiation factor 5A-1 (eIF-5A 1) protein	46.1	4		1.1	0.153	0.505	1.363	0.119	0.048	1.19	0.143	0.748
AT1G26850	S-adenosyl-L-methionine-dependent methyltransferases superfamily protein	8.3	5	1	1.034	0.111	0.757	1.042	0.222	0.794	1.048	0.081	0.992
AT1G26880	Ribosomal protein L34e superfamily protein	24.2	1		0.996	0.039	0.926	1.138	0.04	0.636	1.076	0.071	0.941
AT1G27350	Ribosome associated membrane protein RAMP4	13.2	1	1	1.008	0.074	0.872	1.025	0.144	0.69	1.036	0.122	0.985
AT1G27390	translocase outer membrane 20-2	7.9	2	1	1.1	0.266	0.505	1.128	0.098	0.689	1.029	0.191	0.972
AT1G27400	Ribosomal protein L22p/L17e family protein	31.1	4.3		1.073	0.017	0.601	1.205	0	0.342	1.239	0.149	0.675
AT1G27450	adenine phosphoribosyl transferase 1	19.1	2.3		1.256	0.64	0.152	1.186	0.13	0.413	0.775	0.672	0.466
AT1G29025	Calcium-binding EF-hand family protein	1.4	1	11	1.036	0.008	0.749	1.055	0.209	0.875	0.933	0.287	0.783
AT1G29150	non-ATPase subunit 9	6.3	2		1.169	0.141	0.309	1.101	0.146	0.843	1.091	0.078	0.914
AT1G29250	Alba DNA/RNA-binding protein	21	3		1.102	0.048	0.499	1.185	0.129	0.417	1.088	0.112	0.919
AT1G29310	SecY protein transport family protein	21.1	8	10	1.036	0.123	0.749	1.127	0.167	0.695	1.188	0.204	0.751
AT1G29470	S-adenosyl-L-methionine-dependent methyltransferases superfamily protein	8.9	3.7	1	1.074	0.216	0.597	1.012	0.289	0.614	1.1	0.234	0.898
AT1G29880	glycyl-tRNA synthetase / glycine--tRNA ligase	1.4	1.3		0.949	0.179	0.852	1.286	0.136	0.135	1.216	0.244	0.708
AT1G29890	O-acetyltransferase family protein	1.5	1	12	1.169	0.154	0.309	1.01	0.162	0.602	0.881	0.298	0.678
AT1G29900	carbamoyl phosphate synthetase B	7	7.7		1.167	0.081	0.314	1.325	0.133	0.082	1.24	0.16	0.673
AT1G30120	pyruvate dehydrogenase E1 beta	5.3	1.7		1.083	0.146	0.564	1.157	0.216	0.541	1.179	0.236	0.766
AT1G30230	Glutathione S-transferase, C-terminal-like;Translation elongation factor EF1B/ribosomal protein S6	19.8	1.3	1	1.114	0.298	0.46	1.183	0.301	0.425	1.032	0.345	0.978
AT1G30400	multidrug resistance-associated protein 1	3.4	4	14	0.998	0.213	0.917	0.928	0.115	0.22	0.933	0.076	0.783
AT1G30580	GTP binding	39.6	13.3		0.977	0.08	0.985	1.152	0.16	0.565	1.102	0.146	0.894
AT1G30630	Coatomer epsilon subunit	11.3	3.3		1.039	0.121	0.736	0.992	0.036	0.502	0.993	0.136	0.903
AT1G31812	acyl-CoA-binding protein 6	45.7	3		0.994	0.119	0.936	1.159	0.162	0.531	1.098	0.09	0.901
AT1G31850	S-adenosyl-L-methionine-dependent methyltransferases superfamily protein	6.9	1.3	1	1.205	0.117	0.233	1.158	0.076	0.536	1.048	0.113	0.992
AT1G32210	Defender against death (DAD family) protein	6.1	1	3	1.152	0.152	0.351	1.065	0.128	0.937	1.149	0.156	0.814
AT1G32440	plastidial pyruvate kinase 3	7.5	1.7		1.154	0.237	0.346	1.438	0.69	0.015	1.095	0.268	0.907
AT1G33120	Ribosomal protein L6 family	51.4	4.3		0.909	0.108	0.663	1.218	0.124	0.298	1.115	0.034	0.872
AT1G33490	unknown protein; CONTAINS InterPro DOMAIN/s: Protein of unknown function DUF2062 (InterPro:IPR018639); BEST Arabidopsis thaliana protein match is: unknown protein (TAIR:AT4G10140.1); Has 88 Blast hits to 88 proteins in 29 species: Archae - 0; Bacteria - 28; Metazoa - 0; Fungi - 0; Plants - 54; Viruses - 0; Other Eukaryotes - 6 (source: NCBI BLink).	8.6	1	2	0.616	0.871	0.007	0.592	0.837	0	0.421	0.596	0.026
AT1G33750	Terpenoid cyclases/Protein prenyltransferases superfamily protein	9.7	6.7		1.116	0.157	0.453	1.252	0.142	0.204	1.296	0.252	0.596
AT1G34130	staurosporin and temperature sensitive 3-like b	2.3	2	11	1.093	0.154	0.529	1.109	0.128	0.796	1.071	0.136	0.95
AT1G34430	2-oxoacid dehydrogenases acyltransferase family protein	18.6	6		1.092	0.122	0.533	1.221	0.149	0.289	1.195	0.188	0.74
AT1G35160	GF14 protein phi chain	32.1	1		0.328	0.445	0	0.365	0.387	0	0.488	0.686	0.063
AT1G35580	cytosolic invertase 1	4.6	1.3		0.362	0.512	0	0.528	0.746	0	0.487	0.688	0.062
AT1G35620	PDI-like 5-2	5	1.7	1	0.922	0.355	0.724	1.001	0.44	0.551	0.983	0.601	0.883
AT1G35720	annexin 1	29.6	8		0.84	0.045	0.373	0.918	0.086	0.188	1.059	0.118	0.972
AT1G36160	acetyl-CoA carboxylase 1	0.4	1		1.185	0.461	0.273	1.304	0.286	0.108	1.369	0.44	0.507
AT1G36240	Ribosomal protein L7Ae/L30e/S12e/Gadd45 family protein	36.9	1		0.996	0.162	0.926	1.117	0.127	0.75	1.153	0.225	0.808
AT1G36280	L-Aspartase-like family protein	6.1	2.7		1.013	0.369	0.849	1.275	0.329	0.155	1.25	0.341	0.659
AT1G41880	Ribosomal protein L35Ae family protein	21.3	2.7		1.018	0.088	0.827	1.231	0.131	0.259	1.212	0.087	0.714
AT1G42960	expressed protein localized to the inner membrane of the chloroplast.	13.7	2	1	1.071	0.125	0.609	1.265	0.213	0.175	1.155	0.158	0.804
AT1G43170	ribosomal protein 1	46.1	14.7		1.014	0.077	0.845	1.246	0.107	0.219	1.187	0.117	0.753
AT1G45000	AAA-type ATPase family protein	9	1.3		1.221	0.237	0.204	1.243	0.125	0.227	1.238	0.121	0.676
AT1G45332	Translation elongation factor EFG/EF2 protein	4.4	3		1.047	0.359	0.703	1.246	0.189	0.219	1.085	0.488	0.925
AT1G47260	gamma carbonic anhydrase 2	15.7	2.3		1.114	0.136	0.46	1.267	0.041	0.171	1.153	0.224	0.808
AT1G47420	succinate dehydrogenase 5	8.6	1.3		0.503	0.711	0	0.465	0.658	0	0.509	0.72	0.079
AT1G48030	mitochondrial lipoamide dehydrogenase 1	19.7	2.7		1.001	0.035	0.903	1.193	0.17	0.386	1.1	0.003	0.898
AT1G48630	receptor for activated C kinase 1B	17	1.3		1.029	0.138	0.779	1.244	0.26	0.224	1.091	0.243	0.914
AT1G48830	Ribosomal protein S7e family protein	7.5	1.7		1.033	0.112	0.762	1.129	0.11	0.684	1.137	0.098	0.834
AT1G48850	chorismate synthase, putative / 5-enolpyruvylshikimate-3-phosphate phospholyase, putative	4.2	1.3		0.742	0.654	0.108	0.766	0.666	0.005	0.81	0.704	0.534
AT1G48920	nucleolin like 1	19.2	11.3		1.628	0.241	0.003	2.028	0.28	0	1.708	0.143	0.228
AT1G49240	actin 8	36.4	4.3		0.927	0.057	0.747	0.782	0.25	0.008	0.892	0.114	0.7
AT1G49400	Nucleic acid-binding, OB-fold-like protein	12.9	1.3		0.828	0.912	0.33	0.669	0.627	0	0.984	0.947	0.885
AT1G49410	translocase of the outer mitochondrial membrane 6	31.5	1	1	0.938	0.838	0.799	0.884	0.897	0.103	0.916	0.896	0.749
AT1G49670	ARP protein (REF)	2.9	1.3		0.37	0.524	0	0.63	0.89	0	0.228	0.322	0
AT1G49760	poly(A) binding protein 8	12.7	6.7		1.114	0.14	0.46	1.276	0.112	0.153	1.128	0.106	0.849
AT1G50430	Ergosterol biosynthesis ERG4/ERG24 family	3.6	1.3	9	1.008	0.052	0.872	1.021	0.09	0.667	1.073	0.07	0.946
AT1G51630	O-fucosyltransferase family protein	6.8	1.3	1	1.004	0.201	0.89	1.111	0.073	0.785	0.957	0.15	0.832
AT1G51710	ubiquitin-specific protease 6	12.6	4.7		1.141	0.096	0.38	1.304	0.055	0.108	1.018	0.102	0.951
AT1G51980	Insulinase (Peptidase family M16) protein	27.8	6		1.112	0.131	0.466	1.128	0.14	0.689	1.078	0.129	0.937
AT1G52070	Mannose-binding lectin superfamily protein	11.5	3.3		1.192	0.155	0.258	1.459	0.221	0.011	1.721	0.217	0.221
AT1G52360	Coatomer, beta' subunit	11.9	2.3		1.3	0.225	0.103	1.126	0.162	0.7	1.224	0.2	0.697
AT1G52400	beta glucosidase 18	3.7	1	1	1.105	0.069	0.489	1.127	0.193	0.695	1.31	0.077	0.578
AT1G52740	histone H2A protein 9	17.7	1.3		1.407	0.453	0.037	1.719	0.685	0	1.655	0.411	0.259
AT1G53240	Lactate/malate dehydrogenase family protein	45.9	8.3		1.153	0.102	0.348	1.21	0.155	0.325	1.168	0.129	0.783
AT1G53310	phosphoenolpyruvate carboxylase 1	15.6	9.7		0.822	0.012	0.309	0.948	0.054	0.294	0.977	0.083	0.871
AT1G53750	regulatory particle triple-A 1A	7.8	3		0.95	0.089	0.857	0.956	0.152	0.327	0.954	0.27	0.826
AT1G54000	GDSL-like Lipase/Acylhydrolase superfamily protein	51.6	11.7	1	1.142	0.088	0.377	1.133	0.13	0.662	1.203	0.055	0.728
AT1G54010	GDSL-like Lipase/Acylhydrolase superfamily protein	40.7	9.3	1	1.394	0.221	0.042	1.353	0.135	0.055	1.437	0.181	0.434
AT1G54030	GDSL-like Lipase/Acylhydrolase superfamily protein	10.4	4.3		1.14	0.092	0.383	1.287	0.101	0.134	1.365	0.251	0.511
AT1G54270	eif4a-2	39.2	1.3		0.893	0.09	0.59	1.064	0.057	0.931	0.896	0.129	0.708
AT1G54410	dehydrin family protein	12.2	1		1.018	0.177	0.827	1.148	0.115	0.585	1.19	0.186	0.748
AT1G54630	acyl carrier protein 3	18.3	1		0.545	0.508	0.001	0.673	0.604	0	0.616	0.534	0.196
AT1G55490	chaperonin 60 beta	22.1	1		1.071	0.132	0.609	1.424	0.222	0.019	1.213	0.092	0.713
AT1G55890	Tetratricopeptide repeat (TPR)-like superfamily protein	8.5	2.3		0.822	0.713	0.309	1.008	0.901	0.591	0.874	0.769	0.664
AT1G55900	Haloacid dehalogenase-like hydrolase (HAD) superfamily protein	5	1.7	1	1.076	0.179	0.59	1.204	0.116	0.345	1.158	0.311	0.799
AT1G56070	Ribosomal protein S5/Elongation factor G/III/V family protein	33.9	25		0.984	0.077	0.982	1.202	0.072	0.352	1.174	0.085	0.774
AT1G56110	homolog of nucleolar protein NOP56	18.3	8		1.564	0.169	0.007	1.798	0.206	0	1.6	0.051	0.296
AT1G56330	secretion-associated RAS 1B	44.6	4.7		0.931	0.116	0.766	1.026	0.07	0.696	1.153	0.196	0.808
AT1G56340	calreticulin 1a	30.1	7	1	1.027	0.094	0.788	1.137	0.058	0.641	1.138	0.141	0.832
AT1G56450	20S proteasome beta subunit G1	9.2	2		0.914	0.167	0.686	1.009	0.008	0.597	0.897	0.184	0.71
AT1G57720	Translation elongation factor EF1B, gamma chain	25.6	4		1.266	0.187	0.139	1.266	0.068	0.173	0.98	0.118	0.877
AT1G58380	Ribosomal protein S5 family protein	35.4	2.7		1.006	0.186	0.881	1.054	0.256	0.868	1.025	0.18	0.964
AT1G60660	cytochrome B5-like protein	10.7	1	1	1.369	0.202	0.054	1.141	0.118	0.62	1.224	0.201	0.697
AT1G60850	DNA-directed RNA polymerase family protein	5.3	1		1.41	0.278	0.036	1.457	0.676	0.011	0.566	0.801	0.134
AT1G61570	translocase of the inner mitochondrial membrane 13	23.8	1.7		1.288	0.096	0.115	1.177	0.201	0.451	1.118	0.131	0.867
AT1G61790	Oligosaccharyltransferase complex/magnesium transporter family protein	12.4	3	5	1.157	0.137	0.338	1.117	0.261	0.75	1.156	0.226	0.803
AT1G61870	pentatricopeptide repeat 336	3.3	1.7		1.18	0.071	0.284	1.218	0.124	0.298	1.223	0.076	0.698
AT1G62020	Coatomer, alpha subunit	14.3	3		0.714	0.627	0.067	0.669	0.609	0	0.65	0.599	0.246
AT1G63000	nucleotide-rhamnose synthase/epimerase-reductase	33.6	6.7		0.971	0.141	0.957	1.087	0.195	0.927	1.033	0.211	0.98
AT1G63810	CONTAINS InterPro DOMAIN/s: Nrap protein (InterPro:IPR005554); Has 396 Blast hits to 382 proteins in 182 species: Archae - 3; Bacteria - 2; Metazoa - 142; Fungi - 146; Plants - 43; Viruses - 0; Other Eukaryotes - 60 (source: NCBI BLink).	1.4	1.3		0.781	0.704	0.189	0.704	0.625	0	0.548	0.49	0.115
AT1G63940	monodehydroascorbate reductase 6	21.9	8.7		0.947	0.027	0.842	1.076	0.04	0.995	1.072	0.026	0.948
AT1G64190	6-phosphogluconate dehydrogenase family protein	15.1	2		0.644	0.56	0.015	0.786	0.699	0.009	0.607	0.536	0.184
AT1G64520	regulatory particle non-ATPase 12A	7.9	1.3		1.004	1.129	0.89	1.236	1.343	0.245	0.768	0.667	0.452
AT1G64550	general control non-repressible 3	3	1.7		0.813	0.066	0.28	0.715	0.636	0.001	0.739	0.681	0.398
AT1G64650	Major facilitator superfamily protein	5.9	3	11	1.135	0.135	0.397	1.062	0.154	0.918	1.003	0.102	0.922
AT1G64880	Ribosomal protein S5 family protein	5.2	2.3		1.362	0.265	0.057	1.332	0.229	0.074	1.179	0.194	0.766
AT1G65270	unknown protein; FUNCTIONS IN: molecular_function unknown; INVOLVED IN: biological_process unknown; LOCATED IN: endoplasmic reticulum, plasma membrane; EXPRESSED IN: 24 plant structures; EXPRESSED DURING: 13 growth stages; Has 149 Blast hits to 149 proteins in 49 species: Archae - 0; Bacteria - 0; Metazoa - 98; Fungi - 0; Plants - 47; Viruses - 0; Other Eukaryotes - 4 (source: NCBI BLink).	5.7	1.7		0.862	0.316	0.458	0.885	0.275	0.105	0.93	0.288	0.777
AT1G65290	mitochondrial acyl carrier protein 2	19.1	2		1.144	0.136	0.372	1.262	0.179	0.182	1.177	0.177	0.769
AT1G65930	cytosolic NADP+-dependent isocitrate dehydrogenase	34.4	11		0.825	0.055	0.319	0.994	0.068	0.513	1.038	0.081	0.989
AT1G65980	thioredoxin-dependent peroxidase 1	28.6	4		0.944	0.091	0.828	0.963	0.253	0.358	1.151	0.28	0.811
AT1G66270	Glycosyl hydrolase superfamily protein	42.9	9.3		0.956	0.028	0.885	1.165	0.157	0.503	1.174	0.104	0.774
AT1G66280	Glycosyl hydrolase superfamily protein	39.8	11.3		1.083	0.139	0.564	1.147	0.127	0.59	1.213	0.182	0.713
AT1G66410	calmodulin 4	19.2	4.3		0.966	0.097	0.933	1.106	0.141	0.814	1.188	0.144	0.751
AT1G66580	senescence associated gene 24	37.3	3		1.017	0.089	0.831	1.074	0.169	0.993	1.036	0.235	0.985
AT1G66800	NAD(P)-binding Rossmann-fold superfamily protein	9.9	3.3		1.276	0.155	0.128	1.182	0.087	0.43	1.079	0.14	0.935
AT1G67330	Protein of unknown function (DUF579)	13.4	3.7	1	0.901	0.017	0.626	0.929	0.134	0.223	0.89	0.074	0.696
AT1G67730	beta-ketoacyl reductase 1	11.3	4	1	1.11	0.096	0.472	1.122	0.175	0.722	1.243	0.163	0.669
AT1G69460	emp24/gp25L/p24 family/GOLD family protein	8.9	1.3	1	1.261	0.242	0.146	1.105	0.397	0.819	1.222	0.283	0.7
AT1G69620	ribosomal protein L34	24.4	1		0.99	0.058	0.954	1.033	0.114	0.739	1.088	0.115	0.919
AT1G70410	beta carbonic anhydrase 4	26.1	5.3		0.639	0.079	0.013	0.804	0.07	0.015	0.914	0.196	0.745
AT1G70770	Protein of unknown function DUF2359, transmembrane	25.5	12.7		1.084	0.121	0.561	1.093	0.17	0.891	1.09	0.14	0.916
AT1G70850	MLP-like protein 34	10.4	2.3		0.789	0.129	0.21	0.683	0.22	0	0.954	0.255	0.826
AT1G71220	UDP-glucose:glycoprotein glucosyltransferases;transferases, transferring hexosyl groups;transferases, transferring glycosyl groups	5.5	7.7	1	1.045	0.042	0.711	1.139	0.069	0.631	0.978	0.194	0.873
AT1G71410	ARM repeat superfamily protein	2.1	1.3		0.389	0.674	0	0.377	0.653	0	0.488	0.845	0.063
AT1G72370	40s ribosomal protein SA	33.3	9.3		0.994	0.038	0.936	1.132	0.097	0.668	1.1	0.103	0.898
AT1G72480	Lung seven transmembrane receptor family protein	1.8	1	7	1.165	0.137	0.318	1.097	0.219	0.867	1.013	0.345	0.941
AT1G72730	DEA(D/H)-box RNA helicase family protein	32.1	2.3		0.685	0.604	0.038	0.817	0.727	0.022	0.81	0.702	0.534
AT1G73160	UDP-Glycosyltransferase superfamily protein	3.8	1.7	1	0.882	0.207	0.542	0.656	0.596	0	0.646	0.571	0.24
AT1G73180	Eukaryotic translation initiation factor eIF2A family protein	5.2	1.7		1.261	0.212	0.146	0.987	0.319	0.476	1.186	0.34	0.755
AT1G74030	enolase 1	21.4	8.7		1.031	0.068	0.77	1.098	0.073	0.861	0.998	0.105	0.912
AT1G74050	Ribosomal protein L6 family protein	46.6	5.3		1.023	0.058	0.805	1.162	0.051	0.517	1.089	0.058	0.917
AT1G74230	glycine-rich RNA-binding protein 5	3.6	1		0.785	0.68	0.199	0.919	0.796	0.191	0.917	0.795	0.751
AT1G74380	xyloglucan xylosyltransferase 5	11.2	3.3	1	1.136	0.253	0.394	0.836	0.275	0.036	0.816	0.202	0.546
AT1G74910	ADP-glucose pyrophosphorylase family protein	5.2	1.3		1.165	0.55	0.318	1.139	0.465	0.631	1.248	0.501	0.662
AT1G74960	fatty acid biosynthesis 1	1.7	1		1.123	0.119	0.432	1.156	0.056	0.546	1.046	0.193	0.996
AT1G75270	dehydroascorbate reductase 2	10.5	2		1.047	0.379	0.703	1.187	0.219	0.409	1.441	0.051	0.43
AT1G75330	ornithine carbamoyltransferase	3.7	1		0.497	0.703	0	0.607	0.859	0	0.589	0.833	0.161
AT1G75680	glycosyl hydrolase 9B7	3.3	1.7	1	0.763	0.662	0.148	0.834	0.734	0.034	0.772	0.671	0.46
AT1G76010	Alba DNA/RNA-binding protein	8	3		1.11	0.087	0.472	1.163	0.122	0.513	1.043	0.165	0.998
AT1G76030	ATPase, V1 complex, subunit B protein	36.2	7.3		1.004	0.118	0.89	1.081	0.144	0.964	1.101	0.153	0.896
AT1G76090	sterol methyltransferase 3	13.5	2.3	1	1.191	0.086	0.26	0.764	0.193	0.004	0.791	0.184	0.497
AT1G76400	Ribophorin I	12.9	6.7	2	1.084	0.13	0.561	1.099	0.196	0.855	1.098	0.153	0.901
AT1G76550	Phosphofructokinase family protein	9.6	1.3		0.494	0.699	0	0.493	0.697	0	0.461	0.653	0.045
AT1G77510	PDI-like 1-2	29.3	8.3		1.088	0.061	0.547	1.038	0.141	0.769	1.127	0.084	0.851
AT1G77590	long chain acyl-CoA synthetase 9	3.5	1.7		0.41	0.579	0
AT1G77940	Ribosomal protein L7Ae/L30e/S12e/Gadd45 family protein	36.9	1		0.96	0.044	0.904	1.08	0.146	0.97	1.354	0.42	0.524
AT1G78240	S-adenosyl-L-methionine-dependent methyltransferases superfamily protein	3	1.3	1	0.736	0.651	0.098	0.847	0.746	0.047	0.833	0.781	0.581
AT1G78300	general regulatory factor 2	34.1	2.7		0.825	0.164	0.319	0.946	0.046	0.286	1.067	0.022	0.957
AT1G78380	glutathione S-transferase TAU 19	24.2	7		0.748	0.084	0.118	0.845	0.072	0.045	1.105	0.189	0.889
AT1G78570	rhamnose biosynthesis 1	24.8	13.7		1.087	0.172	0.55	1.059	0.186	0.9	0.95	0.181	0.818
AT1G78800	UDP-Glycosyltransferase superfamily protein	3.7	1	1	0.818	0.743	0.296	0.337	0.583	0	1.004	0.89	0.924
AT1G78870	ubiquitin-conjugating enzyme 35	6.3	1		1.067	0.176	0.624	1.203	0.078	0.349	1.068	0.109	0.955
AT1G78900	vacuolar ATP synthase subunit A	38.8	21.3		1.044	0.102	0.716	1.035	0.15	0.751	1.062	0.143	0.966
AT1G78920	vacuolar H+-pyrophosphatase 2	3.2	2.3	16	1.009	0.061	0.867	1.16	0.056	0.527	1.179	0.243	0.766
AT1G79230	mercaptopyruvate sulfurtransferase 1	5.1	1.3		1.148	0.382	0.361	0.813	0.713	0.02	0.826	0.72	0.566
AT1G79440	aldehyde dehydrogenase 5F1	4.2	1.7		1.258	0.212	0.149	1.344	0.246	0.063	1.072	0.008	0.948
AT1G79530	glyceraldehyde-3-phosphate dehydrogenase of plastid 1	24.2	4.7		1.109	0.126	0.476	1.098	0.11	0.861	1.063	0.146	0.964
AT1G79550	phosphoglycerate kinase	43.9	12.3		0.845	0.032	0.391	0.991	0.116	0.497	1.076	0.074	0.941
AT1G79750	NADP-malic enzyme 4	7.6	4.3		1.02	0.098	0.818	1.036	0.221	0.757	0.965	0.082	0.847
AT1G79930	heat shock protein 91	12.3	9.7		0.954	0.071	0.876	1.046	0.1	0.819	1.06	0.102	0.97
AT1G79990	structural molecules	7.4	1.7	3	0.823	0.166	0.313	0.91	0.209	0.164	0.949	0.079	0.816
AT1G80230	Rubredoxin-like superfamily protein	16.2	2.7		1.191	0.199	0.26	1.108	0.132	0.802	1.015	0.155	0.945
AT1G80410	tetratricopeptide repeat (TPR)-containing protein	3.6	2.7		0.955	0.007	0.88	1.186	0.103	0.413	1.11	0.057	0.88
AT1G80600	HOPW1-1-interacting 1	2.5	1		0.361	0.624	0	0.826	0.719	0.028	0.686	0.642	0.304
AT1G80670	Transducin/WD40 repeat-like superfamily protein	10.6	3		0.842	0.086	0.38	1.308	0.312	0.102	1.199	0.465	0.734
AT2G01140	Aldolase superfamily protein	21.7	8.7		0.96	0.087	0.904	1.077	0.097	0.989	1.086	0.137	0.923
AT2G01250	Ribosomal protein L30/L7 family protein	46.7	5		0.98	0.149	0.999	1.213	0.105	0.315	1.143	0.128	0.824
AT2G01470	SEC12P-like 2 protein	5.5	1.7	1	1.088	0.107	0.547	1.001	0.157	0.551	1.103	0.124	0.893
AT2G01720	Ribophorin I	19.5	8.3	2	1.117	0.172	0.45	1.171	0.152	0.477	1.177	0.166	0.769
AT2G01970	Endomembrane protein 70 protein family	10.4	1.7	10	1.068	0.101	0.62	1.051	0.091	0.85	1.082	0.196	0.93
AT2G02050	NADH-ubiquinone oxidoreductase B18 subunit, putative	15.5	1.3		0.812	0.747	0.277	0.863	0.794	0.067	0.799	0.698	0.513
AT2G02510	NADH dehydrogenase (ubiquinone)s	22.2	1.3	1	1.04	0.298	0.732	0.94	0.201	0.263	0.901	0.377	0.719
AT2G03120	signal peptide peptidase	7.7	2.7	8	1.072	0.157	0.605	1.062	0.144	0.918	1.062	0.181	0.966
AT2G03510	SPFH/Band 7/PHB domain-containing membrane-associated protein family	10.6	3.7	1	1.07	0.17	0.613	1.224	0.229	0.28	1.137	0.2	0.834
AT2G03680	spiral1	17.9	1.3		1.121	0.194	0.438	0.931	0.148	0.23	1.149	0.058	0.814
AT2G04030	Chaperone protein htpG family protein	9.1	5		1.121	0.121	0.438	1.296	0.076	0.119	1.294	0.137	0.599
AT2G04305	Magnesium transporter CorA-like family protein	3.2	1	2				0.324	0.458	0
AT2G05220	Ribosomal S17 family protein	27.6	4.3		1.005	0.07	0.885	1.214	0.144	0.311	1.118	0.142	0.867
AT2G05710	aconitase 3	15.5	7		0.945	0.078	0.833	0.988	0.11	0.481	0.995	0.068	0.907
AT2G05990	NAD(P)-binding Rossmann-fold superfamily protein	21.4	5.3		1.076	0.089	0.59	1.198	0.099	0.367	1.138	0.126	0.832
AT2G06990	RNA helicase, ATP-dependent, SK12/DOB1 protein	1.8	1.3		1.276	0.419	0.128	1.261	0.23	0.184	1.371	0.362	0.504
AT2G07050	cycloartenol synthase 1	6.6	5		1.112	0.077	0.466	0.993	0.184	0.508	1.059	0.14	0.972
AT2G07675	Ribosomal protein S12/S23 family protein	6.4	1		1.232	0.007	0.186	1.396	0.1	0.029	1.232	0.222	0.685
AT2G07696	Ribosomal protein S7p/S5e family protein	7.4	1		1.129	0.185	0.414	1.287	0.322	0.134	1.341	0.45	0.54
AT2G07698	ATPase, F1 complex, alpha subunit protein	22.4	16.7	3	1.099	0.148	0.509	1.185	0.175	0.417	1.162	0.15	0.793
AT2G07707	Plant mitochondrial ATPase, F0 complex, subunit 8 protein	37.8	6.3	1	1.173	0.185	0.299	1.198	0.205	0.367	1.167	0.258	0.785
AT2G07727	Di-haem cytochrome, transmembrane;Cytochrome b/b6, C-terminal	4.7	1.7	9	0.85	0.741	0.41	0.899	0.783	0.136	0.899	0.786	0.714
AT2G09990	Ribosomal protein S5 domain 2-like superfamily protein	17.8	1		0.981	0.101	0.996	1.277	0.292	0.151	1.135	0.288	0.838
AT2G13560	NAD-dependent malic enzyme 1	3.9	1.7		1.05	0.24	0.691	1.263	0.077	0.179	0.98	0.088	0.877
AT2G14720	vacuolar sorting receptor 4	6.3	2.3	1	1.069	0.045	0.616	1.495	0.225	0.006	1.272	0.174	0.628
AT2G15620	nitrite reductase 1	5	2.3		0.698	0.663	0.05	0.577	0.816	0	1.08	1.036	0.934
AT2G16510	ATPase, F0/V0 complex, subunit C protein	11	1	4	0.709	0.642	0.061	1.08	0.938	0.97	0.947	0.825	0.812
AT2G16600	rotamase CYP 3	37.8	4.3		1.053	0.066	0.679	1.328	0.067	0.078	1.113	0.128	0.875
AT2G17130	isocitrate dehydrogenase subunit 2	9.7	1		0.47	0.408	0	0.443	0.627	0	0.631	0.892	0.218
AT2G17280	Phosphoglycerate mutase family protein	7.5	2		0.931	0.16	0.766	0.936	0.185	0.248	1.003	0.065	0.922
AT2G17420	NADPH-dependent thioredoxin reductase A	8.7	2.3		0.952	0.053	0.866	1.111	0.241	0.785	1.163	0.177	0.791
AT2G17720	2-oxoglutarate (2OG) and Fe(II)-dependent oxygenase superfamily protein	7.1	2	1	1.094	0.296	0.526	0.99	0.217	0.492	0.963	0.16	0.843
AT2G18020	Ribosomal protein L2 family	40.4	2		1.097	0.048	0.515	1.08	0.255	0.97	1.074	0.154	0.944
AT2G18040	peptidylprolyl cis/trans isomerase, NIMA-interacting 1	12	1.7		0.928	0.067	0.752	1.047	0.162	0.825	1.01	0.145	0.936
AT2G18110	Translation elongation factor EF1B/ribosomal protein S6 family protein	20.5	1		0.861	0.762	0.454	0.822	0.718	0.025	0.586	0.567	0.157
AT2G18740	Small nuclear ribonucleoprotein family protein	14.1	1		1.203	0.387	0.237	1.378	0.328	0.039	1.226	0.279	0.694
AT2G18960	H(+)-ATPase 1	28.7	2.7	10	1.127	0.307	0.42	1.009	0.16	0.597	0.842	0.068	0.599
AT2G19520	Transducin family protein / WD-40 repeat family protein	3	1		1.204	0.431	0.235	1.637	0.45	0	1.382	0.902	0.492
AT2G19680	Mitochondrial ATP synthase subunit G protein	10.4	1.3		0.998	0.15	0.917	1.05	0.047	0.844	1.034	0.068	0.981
AT2G19730	Ribosomal L28e protein family	29.8	3		1.03	0.215	0.775	1.285	0.155	0.137	1.289	0.23	0.605
AT2G19750	Ribosomal protein S30 family protein	16.1	1		1.029	0.189	0.779	1.058	0.281	0.893	1.116	0.338	0.87
AT2G20060	Ribosomal protein L4/L1 family	8.6	2.3		1.142	0.09	0.377	1.399	0.281	0.028	1.232	0.207	0.685
AT2G20140	AAA-type ATPase family protein	7.8	3.3		0.965	0.093	0.928	1.114	0.257	0.767	1.071	0.197	0.95
AT2G20360	NAD(P)-binding Rossmann-fold superfamily protein	26.7	10.3		1.107	0.124	0.482	1.209	0.224	0.328	1.128	0.129	0.849
AT2G20420	ATP citrate lyase (ACL) family protein	32.9	13.7		1.076	0.087	0.59	1.16	0.077	0.527	1.11	0.095	0.88
AT2G20450	Ribosomal protein L14	32.3	2.3		1.029	0.127	0.779	1.085	0.083	0.939	1.059	0.064	0.972
AT2G20490	nucleolar RNA-binding Nop10p family protein	45	2.7		1.319	0.286	0.086	1.393	0.203	0.031	1.272	0.2	0.628
AT2G20530	prohibitin 6	21.2	1.3	1	1.014	0.06	0.845	1.114	0.122	0.767	1.197	0.326	0.737
AT2G20580	26S proteasome regulatory subunit S2 1A	11.2	5		0.965	0.15	0.928	1.216	0.024	0.305	1.165	0.131	0.788
AT2G20630	PP2C induced by AVRRPM1	4.5	1.3		0.893	0.223	0.59	1.041	0.169	0.788	0.614	0.532	0.194
AT2G20760	Clathrin light chain protein	15.1	5		1.118	0.156	0.447	1.011	0.189	0.608	1.084	0.119	0.926
AT2G21160	Translocon-associated protein (TRAP), alpha subunit	13.3	2	1	1.035	0.244	0.753	1.335	0.151	0.071	1.221	0.439	0.701
AT2G21170	triosephosphate isomerase	11.4	2.3		1.106	0.301	0.485	1.209	0.32	0.328	1.205	0.287	0.725
AT2G21390	Coatomer, alpha subunit	15.9	4.3		0.981	0.049	0.996	1.108	0.029	0.802	1.036	0.064	0.985
AT2G21660	cold, circadian rhythm, and rna binding 2	28.7	2.7		1.056	0.085	0.667	1.313	0.157	0.096	1.204	0.12	0.727
AT2G21870	copper ion binding;cobalt ion binding;zinc ion binding	35.8	8		1.115	0.128	0.457	1.165	0.146	0.503	1.161	0.136	0.794
AT2G22125	binding	2.4	3.7		1.257	0.112	0.151	1.259	0.206	0.188	1.072	0.174	0.948
AT2G22170	Lipase/lipooxygenase, PLAT/LH2 family protein	14.8	3	1	0.961	0.087	0.909	0.981	0.156	0.445	1.022	0.155	0.959
AT2G22780	peroxisomal NAD-malate dehydrogenase 1	18.5	3		1.103	0.158	0.495	0.986	0.398	0.471	1.081	0.29	0.932
AT2G23310	Rer1 family protein	3.3	1	4	1.153	0.089	0.348	1.063	0.107	0.925	1.182	0.344	0.761
AT2G23350	poly(A) binding protein 4	10.5	5.3		1.091	0.163	0.536	1.173	0.072	0.468	1.155	0.053	0.804
AT2G25520	Drug/metabolite transporter superfamily protein	5.3	2	9	1.091	0.12	0.536	1.023	0.083	0.678	1.022	0.172	0.959
AT2G25970	KH domain-containing protein	3.2	2		0.66	0.594	0.022	0.682	0.594	0	0.619	0.551	0.201
AT2G25980	Mannose-binding lectin superfamily protein	32.8	12		0.963	0.125	0.919	1.226	0.077	0.274	1.125	0.144	0.855
AT2G26080	glycine decarboxylase P-protein 2	7.7	5.3		1.059	0.089	0.655	1.282	0.088	0.142	1.084	0.074	0.926
AT2G27020	20S proteasome alpha subunit G1	9.4	2		0.859	0.103	0.446	1.095	0.011	0.879	1.003	0.093	0.922
AT2G27530	Ribosomal protein L1p/L10e family	36.9	3		0.948	0.04	0.847	1.067	0.058	0.949	1.081	0.059	0.932
AT2G27710	60S acidic ribosomal protein family	71	4		0.92	0.081	0.714	1.168	0.062	0.49	1.151	0.068	0.811
AT2G27720	60S acidic ribosomal protein family	27	2.3		0.945	0.051	0.833	1.211	0.073	0.321	1.19	0.113	0.748
AT2G27730	copper ion binding	18	2	1	1.028	0.094	0.783	1.146	0.153	0.595	1.108	0.149	0.884
AT2G28000	chaperonin-60alpha	22.5	11		1.089	0.06	0.543	1.348	0.073	0.059	1.17	0.165	0.78
AT2G28190	copper/zinc superoxide dismutase 2	6.3	1					0.4	0.693	0	0.348	0.603	0.007
AT2G28520	vacuolar proton ATPase A1	2.9	1.7	6	0.468	0.662	0	0.443	0.627	0	0.502	0.709	0.073
AT2G28760	UDP-XYL synthase 6	13.2	1		0.893	0.084	0.59	1.309	0.44	0.101	1.312	0.246	0.575
AT2G29550	tubulin beta-7 chain	30.3	1.7		1.159	0.097	0.333	1.49	0.135	0.007	1.348	0.08	0.531
AT2G29960	cyclophilin 5	20.1	2.3		0.989	0.022	0.959	0.996	0.21	0.524	1.081	0.126	0.932
AT2G30110	ubiquitin-activating enzyme 1	2.2	2.3		0.98	0.03	0.999	1.173	0.051	0.468	1.145	0.074	0.821
AT2G30200	catalytics;transferases;[acyl-carrier-protein] S-malonyltransferases;binding	11	3.3		1.266	0.271	0.139	1.22	0.176	0.292	1.214	0.158	0.711
AT2G30620	winged-helix DNA-binding transcription factor family protein	16.2	3.3		1.063	0.041	0.639	1.343	0.142	0.064	1.043	0.084	0.998
AT2G30860	glutathione S-transferase PHI 9	18.7	2		1.442	0.099	0.026	1.833	0.283	0	1.583	0.173	0.308
AT2G30870	glutathione S-transferase PHI 10	18.3	2.7		0.903	0.026	0.636	0.899	0.034	0.136	1.046	0.082	0.996
AT2G30930	unknown protein; FUNCTIONS IN: molecular_function unknown; INVOLVED IN: biological_process unknown; LOCATED IN: chloroplast, plasma membrane, membrane; EXPRESSED IN: 24 plant structures; EXPRESSED DURING: 14 growth stages; BEST Arabidopsis thaliana protein match is: unknown protein (TAIR:AT1G06540.1); Has 194 Blast hits to 176 proteins in 78 species: Archae - 0; Bacteria - 101; Metazoa - 15; Fung…	34.1	4		1.032	0.082	0.766	0.789	0.062	0.01	0.884	0.08	0.684
AT2G30970	aspartate aminotransferase 1	24.6	8		1.137	0.134	0.391	1.013	0.162	0.62	1.033	0.124	0.98
AT2G31060	elongation factor family protein	3.7	2.3		1.126	0.238	0.423	1.228	0.053	0.268	1.198	0.281	0.736
AT2G31390	pfkB-like carbohydrate kinase family protein	26.4	7		0.897	0.017	0.608	1.022	0.082	0.673	1.152	0.056	0.809
AT2G31490	unknown protein; Has 55 Blast hits to 55 proteins in 15 species: Archae - 0; Bacteria - 0; Metazoa - 0; Fungi - 0; Plants - 55; Viruses - 0; Other Eukaryotes - 0 (source: NCBI BLink).	17.8	1.3	1	1.225	0.256	0.198	1.271	0.161	0.163	1.111	0.187	0.879
AT2G31610	Ribosomal protein S3 family protein	54.7	1		1.055	0.164	0.671	1.218	0.225	0.298	1.088	0.192	0.919
AT2G31670	Stress responsive alpha-beta barrel domain protein	12.3	2.7		1.215	0.21	0.215	1.294	0.431	0.122	1.174	0.355	0.774
AT2G31810	ACT domain-containing small subunit of acetolactate synthase protein	5.5	2		0.689	0.207	0.042	1.114	0.121	0.767	1.117	0.115	0.868
AT2G32060	Ribosomal protein L7Ae/L30e/S12e/Gadd45 family protein	17.1	1.7		1.146	0.217	0.367	1.188	0.038	0.405	1.185	0.28	0.756
AT2G32730	26S proteasome regulatory complex, non-ATPase subcomplex, Rpn2/Psmd1 subunit	9.4	7.7	1	0.991	0.117	0.949	1.105	0.074	0.819	1.042	0.047	0.997
AT2G32920	PDI-like 2-3	20.3	8.3		1.058	0.055	0.659	1.112	0.122	0.779	1.181	0.092	0.762
AT2G33040	gamma subunit of Mt ATP synthase	39.7	10.3		1.06	0.1	0.651	1.091	0.068	0.903	1.104	0.06	0.891
AT2G33150	peroxisomal 3-ketoacyl-CoA thiolase 3	25.5	8.3		0.869	0.043	0.487	1.076	0.051	0.995	1.064	0.118	0.963
AT2G33210	heat shock protein 60-2	37.3	7.7		1.064	0.098	0.635	1.274	0.085	0.157	1.148	0.139	0.816
AT2G33340	MOS4-associated complex 3B	7.3	3		1.091	0.079	0.536	1.143	0.057	0.61	1.226	0.046	0.694
AT2G34300	S-adenosyl-L-methionine-dependent methyltransferases superfamily protein	7.9	2.7	1	0.963	0.192	0.919	1.154	0.186	0.555	1.003	0.356	0.922
AT2G34470	urease accessory protein G	12.6	2.3		0.839	0.11	0.369	1.058	0.154	0.893	1.098	0.276	0.901
AT2G34480	Ribosomal protein L18ae/LX family protein	26	6.3		1.023	0.037	0.805	1.166	0.04	0.499	1.106	0.043	0.887
AT2G34560	P-loop containing nucleoside triphosphate hydrolases superfamily protein	10.2	3		1.037	0.049	0.745	1.049	0.075	0.837	1.049	0.067	0.99
AT2G35010	thioredoxin O1	12.4	2		0.787	0.717	0.205	0.797	0.927	0.013	0.757	0.712	0.431
AT2G35040	AICARFT/IMPCHase bienzyme family protein	6.4	2.7		1.159	0.086	0.333	1.268	0.032	0.169	1.226	0.058	0.694
AT2G35120	Single hybrid motif superfamily protein	16.7	2.7		1.088	0.154	0.547	1.157	0.027	0.541	1.193	0.064	0.744
AT2G36160	Ribosomal protein S11 family protein	36.2	1		0.983	0.056	0.987	1.153	0.066	0.56	1.111	0.033	0.879
AT2G36530	Enolase	33	11.7		0.89	0.055	0.577	1.069	0.05	0.962	1.133	0.029	0.841
AT2G36580	Pyruvate kinase family protein	17.6	8		0.919	0.073	0.71	0.926	0.09	0.213	0.935	0.158	0.787
AT2G36880	methionine adenosyltransferase 3	40.7	6		0.933	0.017	0.776	1.027	0.063	0.702	1.009	0.06	0.934
AT2G37190	Ribosomal protein L11 family protein	26.5	4		0.976	0.117	0.98	1.172	0.054	0.472	1.187	0.096	0.753
AT2G37220	RNA-binding (RRM/RBD/RNP motifs) family protein	5	1		0.678	0.587	0.033	0.872	0.767	0.081	0.823	0.713	0.56
AT2G37230	Tetratricopeptide repeat (TPR)-like superfamily protein	1.2	1		1.167	0.181	0.314	1.307	0.223	0.104	1.216	0.266	0.708
AT2G37270	ribosomal protein 5B	30.4	6		1.023	0.112	0.805	1.131	0.098	0.673	1.136	0.073	0.836
AT2G37470	Histone superfamily protein	36	1		1.187	0.163	0.269	1.286	0.381	0.135	1.409	0.253	0.463
AT2G37550	ARF-GAP domain 7	5.1	2.3		0.938	0.112	0.799	1.024	0.265	0.684	0.898	0.188	0.712
AT2G37690	phosphoribosylaminoimidazole carboxylase, putative / AIR carboxylase, putative	8.7	3.7		0.968	0.114	0.942	1.182	0.132	0.43	1.017	0.088	0.949
AT2G38040	acetyl Co-enzyme a carboxylase carboxyltransferase alpha subunit	9.7	7		1.048	0.151	0.699	1.079	0.157	0.976	1.082	0.192	0.93
AT2G38700	mevalonate diphosphate decarboxylase 1	11.7	3.7		0.906	0.107	0.649	1.075	0.139	0.999	1.133	0.078	0.841
AT2G38750	annexin 4	20.1	7		0.896	0.11	0.604	1.023	0.141	0.678	1.104	0.137	0.891
AT2G38770	P-loop containing nucleoside triphosphate hydrolases superfamily protein	3.3	3.7		0.915	0.304	0.691	1.248	0.283	0.214	0.921	0.382	0.759
AT2G39530	Uncharacterised protein family (UPF0497)	11.2	1.3	3	1.07	0.312	0.613	1.069	0.258	0.962	1.009	0.337	0.934
AT2G39770	Glucose-1-phosphate adenylyltransferase family protein	6.4	2		1.002	0.069	0.899	0.965	0.076	0.368	0.859	0.084	0.633
AT2G39960	Microsomal signal peptidase 25 kDa subunit (SPC25)	9.2	2	2	1.122	0.042	0.435	1.153	0.111	0.56	1.151	0.044	0.811
AT2G39990	eukaryotic translation initiation factor 2	10.5	2.3		1.027	0.039	0.788	1.378	0.09	0.039	1.276	0.142	0.623
AT2G40290	Eukaryotic translation initiation factor 2 subunit 1	4	1		1.073	0.212	0.601	1.014	0.184	0.625	1.1	0.308	0.898
AT2G40765	unknown protein; FUNCTIONS IN: molecular_function unknown; INVOLVED IN: biological_process unknown; LOCATED IN: mitochondrion, mitochondrial respiratory chain complex III; EXPRESSED IN: 24 plant structures; EXPRESSED DURING: 15 growth stages; Has 32 Blast hits to 32 proteins in 11 species: Archae - 0; Bacteria - 0; Metazoa - 0; Fungi - 0; Plants - 32; Viruses - 0; Other Eukaryotes - 0 (source: NC…	28.1	2	1	0.708	0.624	0.06	0.691	0.603	0	0.688	0.61	0.307
AT2G41740	villin 2	3.7	2.3		1.404	1.097	0.038	1.222	0.727	0.286	1.524	1.117	0.354
AT2G41840	Ribosomal protein S5 family protein	39.8	3.7		0.835	0.085	0.354	1.102	0.056	0.837	1.099	0.13	0.9
AT2G42210	Mitochondrial import inner membrane translocase subunit Tim17/Tim22/Tim23 family protein	25.4	2.3	2	1.134	0.111	0.4	1.316	0.231	0.092	1.107	0.09	0.886
AT2G42260	uv-b-insensitive 4	2.7	1		0.451	0.638	0	0.54	0.764	0	0.557	0.788	0.124
AT2G42310	unknown protein; BEST Arabidopsis thaliana protein match is: unknown protein (TAIR:AT3G57785.1); Has 115 Blast hits to 115 proteins in 48 species: Archae - 0; Bacteria - 0; Metazoa - 4; Fungi - 44; Plants - 67; Viruses - 0; Other Eukaryotes - 0 (source: NCBI BLink).	11.4	1.3		0.633	0.55	0.012	0.711	0.622	0.001	0.673	0.591	0.282
AT2G42500	protein phosphatase 2A-3	4.5	1		0.413	0.584	0	0.422	0.596	0	0.627	0.886	0.212
AT2G42680	multiprotein bridging factor 1A	6.6	1.3		0.963	0.071	0.919	1.054	0.119	0.868	1.026	0.202	0.966
AT2G42710	Ribosomal protein L1p/L10e family	4.9	1.7		1.173	0.277	0.299	1.414	0.397	0.022	1.326	0.452	0.558
AT2G42810	protein phosphatase 5.2	3.1	1		0.243	0.42	0	0.561	0.972	0	0.687	1.189	0.306
AT2G42910	Phosphoribosyltransferase family protein	12.3	3		1.088	0.087	0.547	1.091	0.013	0.903	1.183	0.194	0.759
AT2G43090	Aconitase/3-isopropylmalate dehydratase protein	24.8	5		1.092	0.075	0.533	1.186	0.061	0.413	1.145	0.074	0.821
AT2G43360	Radical SAM superfamily protein	11.5	3		0.692	0.602	0.044	0.892	0.792	0.119	0.642	0.572	0.234
AT2G43460	Ribosomal L38e protein family	18.8	2.7		1.052	0.128	0.683	1.23	0.13	0.262	1.162	0.169	0.793
AT2G43750	O-acetylserine (thiol) lyase B	9.3	2		0.672	0.582	0.029	0.816	0.71	0.021	0.793	0.701	0.501
AT2G43770	Transducin/WD40 repeat-like superfamily protein	6.5	1.7		0.704	0.635	0.056	0.891	0.805	0.117	0.851	0.764	0.617
AT2G43790	MAP kinase 6	4.8	1.7		0.7	0.064	0.052	0.988	0.191	0.481	1.156	0.116	0.803
AT2G44050	6,7-dimethyl-8-ribityllumazine synthase / DMRL synthase / lumazine synthase / riboflavin synthase	10.9	2.3		1.215	0.151	0.215	1.214	0.12	0.311	1.155	0.252	0.804
AT2G44060	Late embryogenesis abundant protein, group 2	20.5	6		0.911	0.089	0.672	0.973	0.061	0.405	1.079	0.066	0.935
AT2G44065	Ribosomal protein L2 family	14.3	2		1.184	0.256	0.275	1.246	0.276	0.219	1.344	0.313	0.536
AT2G44120	Ribosomal protein L30/L7 family protein	40.5	1.3		0.985	0.012	0.977	1.145	0.087	0.6	1.259	0.17	0.646
AT2G44350	Citrate synthase family protein	14.1	5.7		1.184	0.173	0.275	1.076	0.123	0.995	1.102	0.104	0.894
AT2G44610	Ras-related small GTP-binding family protein	16.2	2.7		1.23	0.13	0.19	1.189	0.187	0.401	1.126	0.162	0.853
AT2G44790	uclacyanin 2	5.9	1	2	0.876	0.256	0.516	0.688	0.197	0	1.274	0.333	0.626
AT2G45540	WD-40 repeat family protein / beige-related	0.7	1.7		0.415	0.587	0	0.589	0.832	0	0.605	0.541	0.182
AT2G45790	phosphomannomutase	15.9	3.7		0.954	0.11	0.876	1.023	0.157	0.678	1.169	0.136	0.782
AT2G45930	unknown protein; FUNCTIONS IN: molecular_function unknown; INVOLVED IN: biological_process unknown; LOCATED IN: mitochondrion; BEST Arabidopsis thaliana protein match is: unknown protein (TAIR:AT4G16090.1); Has 161 Blast hits to 161 proteins in 2 species: Archae - 0; Bacteria - 0; Metazoa - 0; Fungi - 0; Plants - 161; Viruses - 0; Other Eukaryotes - 0 (source: NCBI BLink).	2.9	1		0.946	0.152	0.837	1.236	0.15	0.245	1.209	0.088	0.719
AT2G46280	TGF-beta receptor interacting protein 1	20.7	5.3		1.073	0.021	0.601	1.311	0.321	0.098	1.189	0.24	0.75
AT2G46540	unknown protein; FUNCTIONS IN: molecular_function unknown; INVOLVED IN: biological_process unknown; LOCATED IN: mitochondrion, membrane; EXPRESSED IN: 25 plant structures; EXPRESSED DURING: 16 growth stages; Has 42 Blast hits to 42 proteins in 11 species: Archae - 0; Bacteria - 0; Metazoa - 0; Fungi - 0; Plants - 42; Viruses - 0; Other Eukaryotes - 0 (source: NCBI BLink).	21.5	1		0.799	0.016	0.238	1.262	0.242	0.182	1.219	0.147	0.704
AT2G47320	Cyclophilin-like peptidyl-prolyl cis-trans isomerase family protein	4.8	1	1	0.914	0.873	0.686	0.995	0.877	0.518	0.787	0.773	0.489
AT2G47380	Cytochrome c oxidase subunit Vc family protein	12.5	1	1	0.987	0.153	0.968	1.046	0.27	0.819	1.028	0.289	0.97
AT2G47470	thioredoxin family protein	47.7	17.3	1	1.089	0.067	0.543	1.093	0.168	0.891	1.161	0.064	0.794
AT2G47510	fumarase 1	17.5	7.3		1.09	0.04	0.54	1.176	0.054	0.455	1.078	0.046	0.937
AT2G47610	Ribosomal protein L7Ae/L30e/S12e/Gadd45 family protein	36.3	1.7		0.958	0.075	0.895	1.122	0.108	0.722	1.145	0.04	0.821
AT2G47650	UDP-xylose synthase 4	20	6	1	1.174	0.152	0.297	1.101	0.085	0.843	1.084	0.092	0.926
AT2G47730	glutathione S-transferase phi 8	45.5	9.3		0.767	0.074	0.156	0.886	0.036	0.107	0.981	0.026	0.879
AT2G47800	multidrug resistance-associated protein 4	2.1	3.3	15	1.131	0.103	0.408	0.949	0.142	0.298	1.151	0.087	0.811
AT3G01120	Pyridoxal phosphate (PLP)-dependent transferases superfamily protein	3.9	1.3		0.545	0.771	0.001	0.59	0.835	0	0.595	0.842	0.169
AT3G01130	unknown protein; FUNCTIONS IN: molecular_function unknown; INVOLVED IN: biological_process unknown; EXPRESSED IN: male gametophyte, pollen tube; EXPRESSED DURING: M germinated pollen stage; BEST Arabidopsis thaliana protein match is: unknown protein (TAIR:AT5G15320.1); Has 64 Blast hits to 64 proteins in 11 species: Archae - 0; Bacteria - 0; Metazoa - 0; Fungi - 0; Plants - 64; Viruses - 0; Other…	64	2	1	0.941	0.131	0.814	1.043	0.095	0.8	1.024	0.12	0.963
AT3G01190	Peroxidase superfamily protein	7.4	2.7		1.093	0.19	0.529	0.852	0.277	0.052	0.655	0.092	0.254
AT3G01280	voltage dependent anion channel 1	52.8	9.3		1.145	0.107	0.369	1.269	0.054	0.167	1.209	0.091	0.719
AT3G01540	DEAD box RNA helicase 1	3.8	2		1.552	0.74	0.008	1.667	0.759	0	1.454	0.512	0.417
AT3G01780	ARM repeat superfamily protein	0.9	1		1.055	0.134	0.671	1.282	0.125	0.142	1.129	0.207	0.848
AT3G01910	sulfite oxidase	4.2	1		1.02	0.355	0.818	0.928	0.237	0.22	1.001	0.339	0.918
AT3G02090	Insulinase (Peptidase family M16) protein	28.4	12.7		1.109	0.139	0.476	1.175	0.167	0.459	1.096	0.193	0.905
AT3G02200	Proteasome component (PCI) domain protein	9.3	2.7		1.098	0.151	0.512	1.166	0.063	0.499	1.194	0.224	0.742
AT3G02230	reversibly glycosylated polypeptide 1	26	2.7		0.816	0.208	0.289	0.866	0.136	0.071	0.959	0.188	0.836
AT3G02360	6-phosphogluconate dehydrogenase family protein	14.5	4		0.904	0.126	0.64	1.043	0.065	0.8	1.01	0.191	0.936
AT3G02420	unknown protein; FUNCTIONS IN: molecular_function unknown; INVOLVED IN: biological_process unknown; LOCATED IN: membrane; EXPRESSED IN: 25 plant structures; EXPRESSED DURING: 15 growth stages; CONTAINS InterPro DOMAIN/s: Uncharacterised protein family UPF0121 (InterPro:IPR005344); Has 72 Blast hits to 71 proteins in 25 species: Archae - 0; Bacteria - 0; Metazoa - 2; Fungi - 2; Plants - 60; Viruse…	5	1.7	4	1.105	0.315	0.489	1.133	0.272	0.662	1.118	0.472	0.867
AT3G02530	TCP-1/cpn60 chaperonin family protein	9	3.3		0.911	0.212	0.672	1.059	0.045	0.9	0.985	0.289	0.887
AT3G02560	Ribosomal protein S7e family protein	16.8	2		1.044	0.064	0.716	1.08	0.125	0.97	1.078	0.109	0.937
AT3G02780	isopentenyl pyrophosphate:dimethylallyl pyrophosphate isomerase 2	11.7	3.3		0.893	0.038	0.59	1.007	0.055	0.585	0.977	0.132	0.871
AT3G03050	cellulose synthase-like D3	2	2	8	1.15	0.18	0.356	1.025	0.092	0.69	1.025	0.241	0.964
AT3G03060	P-loop containing nucleoside triphosphate hydrolases superfamily protein	5.8	3		1.015	0.178	0.84	1.063	0.25	0.925	1.015	0.208	0.945
AT3G03100	NADH:ubiquinone oxidoreductase, 17.2kDa subunit	22.9	3.3		1.06	0.164	0.651	1.15	0.146	0.575	1.11	0.157	0.88
AT3G03160	FUNCTIONS IN: molecular_function unknown; INVOLVED IN: intracellular protein transport; LOCATED IN: endomembrane system, integral to membrane, endoplasmic reticulum; EXPRESSED IN: 23 plant structures; EXPRESSED DURING: 15 growth stages; CONTAINS InterPro DOMAIN/s: B-cell receptor-associated 31-like (InterPro:IPR008417); BEST Arabidopsis thaliana protein match is: unknown protein (TAIR:AT5G17190.1…	5.4	1	3	1.015	0.231	0.84	1.208	0.119	0.331	1.091	0.309	0.914
AT3G03250	UDP-GLUCOSE PYROPHOSPHORYLASE 1	11.8	4.7		0.917	0.06	0.7	1.013	0.051	0.62	1.03	0.054	0.974
AT3G03640	beta glucosidase 25	8.4	3.3	1	1.37	0.209	0.053	1.108	0.09	0.802	1.31	0.066	0.578
AT3G03780	methionine synthase 2	20.3	1.3		0.648	0.025	0.017	0.759	0.166	0.004	0.846	0.166	0.607
AT3G03920	H/ACA ribonucleoprotein complex, subunit Gar1/Naf1 protein	11.4	2		1.345	0.215	0.068	1.494	0.31	0.006	1.301	0.278	0.59
AT3G03960	TCP-1/cpn60 chaperonin family protein	18	6.7		0.973	0.066	0.966	1.154	0.199	0.555	1.137	0.105	0.834
AT3G04400	Ribosomal protein L14p/L23e family protein	29.6	4		0.997	0.054	0.922	1.214	0.13	0.311	1.118	0.142	0.867
AT3G04830	Protein prenylyltransferase superfamily protein	14.8	3.7		1.094	0.142	0.526	1.198	0.253	0.367	1.203	0.248	0.728
AT3G04840	Ribosomal protein S3Ae	42.9	3.3		0.938	0.042	0.799	1.107	0.009	0.808	1.073	0.012	0.946
AT3G04920	Ribosomal protein S24e family protein	23.1	2.7		1.015	0.128	0.84	1.07	0.163	0.968	1.053	0.067	0.983
AT3G05060	NOP56-like pre RNA processing ribonucleoprotein	14.6	5.3		1.475	0.272	0.018	1.761	0.131	0	1.506	0.231	0.369
AT3G05280	Integral membrane Yip1 family protein	6.1	1	5	0.655	0.233	0.02	0.815	0.075	0.021	0.402	0.568	0.019
AT3G05420	acyl-CoA binding protein 4	2.5	1.7		1.098	0.335	0.512	1.016	0.064	0.637	1.058	0.035	0.974
AT3G05560	Ribosomal L22e protein family	45.2	2		0.978	0.098	0.99	1.159	0.094	0.531	1.144	0.099	0.822
AT3G06050	peroxiredoxin IIF	13.4	2		1.002	0.169	0.899	1.196	0.175	0.375	1.182	0.364	0.761
AT3G06400	chromatin-remodeling protein 11	2.1	2		0.983	0.154	0.987	1.369	0.488	0.044	1.258	0.361	0.648
AT3G06650	ATP-citrate lyase B-1	10.9	3.3		0.869	0.05	0.487	1.149	0.1	0.58	1.102	0.276	0.894
AT3G06860	multifunctional protein 2	7.1	3.3		0.877	0.028	0.52	1.041	0.135	0.788	1.019	0.061	0.953
AT3G07090	PPPDE putative thiol peptidase family protein	3.4	1		0.692	0.603	0.044	0.75	0.651	0.003	0.764	0.661	0.445
AT3G07100	Sec23/Sec24 protein transport family protein	2.1	2		0.895	0.173	0.599	0.986	0.138	0.471	1.123	0.095	0.858
AT3G07110	Ribosomal protein L13 family protein	31.7	5.3		1.031	0.065	0.77	1.165	0.044	0.503	1.122	0.028	0.86
AT3G07480	2Fe-2S ferredoxin-like superfamily protein	22.4	3		0.97	0.123	0.952	1.14	0.066	0.625	1.007	0.145	0.93
AT3G07680	emp24/gp25L/p24 family/GOLD family protein	5.3	1.3		1.094	0.056	0.526	1.106	0.185	0.814	1.075	0.117	0.943
AT3G07770	HEAT SHOCK PROTEIN 89.1	11.1	5.7		1.165	0.095	0.318	1.223	0.124	0.283	1.153	0.061	0.808
AT3G08530	Clathrin, heavy chain	22.6	2.3		0.72	0.663	0.075	1.208	0.246	0.331	1.071	0.328	0.95
AT3G08580	ADP/ATP carrier 1	42.9	17.7	3	1.124	0.128	0.429	1.154	0.156	0.555	1.14	0.138	0.829
AT3G08630	Protein of unknown function (DUF3411)	3.3	1.3	2	1.247	0.189	0.164	1.165	0.029	0.503	1.059	0.154	0.972
AT3G08943	ARM repeat superfamily protein	2.3	1.7		0.946	0.18	0.837	1.338	0.112	0.068	1.13	0.099	0.846
AT3G09200	Ribosomal protein L10 family protein	38.7	7.3		0.981	0.086	0.996	1.101	0.146	0.843	1.1	0.079	0.898
AT3G09260	Glycosyl hydrolase superfamily protein	33.6	8.7		0.92	0.147	0.714	1.063	0.306	0.925	1.143	0.142	0.824
AT3G09440	Heat shock protein 70 (Hsp 70) family protein	29.9	2.3		0.909	0.182	0.663	1.071	0.152	0.974	0.972	0.225	0.861
AT3G09500	Ribosomal L29 family protein	35	1.7		0.972	0.095	0.961	1.139	0.081	0.631	1.176	0.08	0.77
AT3G09630	Ribosomal protein L4/L1 family	40.8	5		1.043	0.114	0.72	1.232	0.071	0.256	1.161	0.106	0.794
AT3G09810	isocitrate dehydrogenase VI	13.4	1		1.342	0.458	0.069	1.459	0.196	0.011	1.282	0.21	0.615
AT3G09820	adenosine kinase 1	23.6	1.7		0.524	0.46	0	0.551	0.482	0	0.588	0.516	0.16
AT3G09840	cell division cycle 48	21.3	15		0.852	0.04	0.418	0.982	0.062	0.45	1.073	0.039	0.946
AT3G09940	monodehydroascorbate reductase	12.9	3		0.816	0.047	0.289	0.973	0.088	0.405	1.103	0.141	0.893
AT3G10090	Nucleic acid-binding, OB-fold-like protein	18.8	1		0.958	0.134	0.895	1.266	0.066	0.173	1.18	0.133	0.764
AT3G10690	DNA GYRASE A	2	1.3		0.996	0.089	0.926	1.106	0.193	0.814	1.162	0.172	0.793
AT3G10920	manganese superoxide dismutase 1	16.5	3.3		1.104	0.07	0.492	1.222	0.121	0.286	1.153	0.123	0.808
AT3G11070	Outer membrane OMP85 family protein	3.6	1.3		0.928	0.126	0.752	0.982	0.268	0.45	0.745	0.65	0.409
AT3G11130	Clathrin, heavy chain	24.9	5		1.142	0.199	0.377	1.211	0.205	0.321	1.095	0.177	0.907
AT3G11510	Ribosomal protein S11 family protein	36.2	1		0.966	0.076	0.933	0.968	0.055	0.381	1.013	0.025	0.941
AT3G11630	Thioredoxin superfamily protein	16	3.3		1.105	0.051	0.489	1.34	0.155	0.066	1.202	0.166	0.73
AT3G11710	lysyl-tRNA synthetase 1	5.5	3.3		0.976	0.203	0.98	1.032	0.246	0.733	1.016	0.246	0.947
AT3G11830	TCP-1/cpn60 chaperonin family protein	15.6	7.7		1.022	0.034	0.809	1.282	0.04	0.142	1.208	0.05	0.721
AT3G12030	Protein of unknown function DUF106, transmembrane	11.2	2.7	2	1.051	0.129	0.687	0.936	0.108	0.248	0.934	0.06	0.785
AT3G12120	fatty acid desaturase 2	8	4	6	1.145	0.18	0.369	1.084	0.118	0.946	1.006	0.208	0.928
AT3G12260	LYR family of Fe/S cluster biogenesis protein	26.6	3.7		1.126	0.17	0.423	1.169	0.156	0.485	1.15	0.189	0.812
AT3G12290	Amino acid dehydrogenase family protein	9.3	1.7		0.731	0.69	0.09	0.761	0.664	0.004	0.623	0.609	0.206
AT3G12390	Nascent polypeptide-associated complex (NAC), alpha subunit family protein	7.4	1.3		0.883	0.084	0.546	1.21	0.248	0.325	1.091	0.133	0.914
AT3G13060	evolutionarily conserved C-terminal region 5	2.6	1.3		1.286	0.273	0.117	1.143	0.372	0.61	0.924	0.26	0.765
AT3G13160	Tetratricopeptide repeat (TPR)-like superfamily protein	8.2	3		1.056	0.155	0.667	1.211	0.284	0.321	1.163	0.119	0.791
AT3G13235	ubiquitin family protein	3.4	1		0.331	0.573	0	0.918	0.945	0.188	0.819	0.772	0.552
AT3G13300	Transducin/WD40 repeat-like superfamily protein	2.6	3.3		1.06	0.129	0.651	1.125	0.128	0.706	1.043	0.056	0.998
AT3G13460	evolutionarily conserved C-terminal region 2	7.2	3		1.199	0.055	0.244	1.507	0.234	0.005	1.232	0.198	0.685
AT3G13470	TCP-1/cpn60 chaperonin family protein	23.2	2.7		1.073	0.06	0.601	1.222	0.082	0.286	1.16	0.11	0.796
AT3G13570	SC35-like splicing factor 30A	10.3	2.7		0.841	0.729	0.376	0.937	0.812	0.252	0.837	0.725	0.589
AT3G13772	transmembrane nine 7	3.2	1.7	10	0.955	0.124	0.88	1.1	0.253	0.849	0.597	0.624	0.171
AT3G13860	heat shock protein 60-3A	10.4	5		1.105	0.079	0.489	1.193	0.056	0.386	1.19	0.147	0.748
AT3G13870	Root hair defective 3 GTP-binding protein (RHD3)	7.9	6		1.071	0.097	0.609	1.066	0.162	0.943	1.105	0.069	0.889
AT3G13920	eukaryotic translation initiation factor 4A1	41.8	2		1.06	0.204	0.651	1.278	0.235	0.15	1.067	0.214	0.957
AT3G13930	Dihydrolipoamide acetyltransferase, long form protein	12.4	4.7		0.985	0.246	0.977	1.015	0.201	0.631	1.011	0.191	0.938
AT3G15000	cobalt ion binding	8.9	3.3		1.205	0.17	0.233	1.639	0.082	0	1.436	0.147	0.435
AT3G15090	GroES-like zinc-binding alcohol dehydrogenase family protein	5.2	1.3		0.46	0.65	0	0.658	0.93	0	0.538	0.761	0.105
AT3G15640	Rubredoxin-like superfamily protein	17.7	2.7		0.874	0.075	0.508	1.041	0.168	0.788	1.026	0.218	0.966
AT3G15660	glutaredoxin 4	13.2	1.7		1.025	0.102	0.796	1.094	0.116	0.885	1.175	0.323	0.772
AT3G15730	phospholipase D alpha 1	17	11		0.832	0.038	0.344	0.986	0.095	0.471	0.99	0.121	0.897
AT3G15950	DNA topoisomerase-related	41.8	29.7		1.03	0.069	0.775	1.14	0.135	0.625	1.209	0.102	0.719
AT3G15980	Coatomer, beta' subunit	10.4	1		0.424	0.6	0	1.168	0.207	0.49	0.956	0.002	0.83
AT3G16410	nitrile specifier protein 4	36.6	16.3		1.129	0.135	0.414	1.25	0.065	0.209	1.207	0.1	0.722
AT3G16420	PYK10-binding protein 1	42.8	6.7		0.954	0.04	0.876	1.184	0.061	0.421	1.159	0.039	0.798
AT3G16460	Mannose-binding lectin superfamily protein	38.9	20		0.885	0.157	0.555	1.085	0.044	0.939	1.062	0.125	0.966
AT3G16480	mitochondrial processing peptidase alpha subunit	18.6	2.3		1.153	0.151	0.348	1.465	0.227	0.01	1.199	0.146	0.734
AT3G16640	translationally controlled tumor protein	30.4	4.3		1.066	0.065	0.628	1.246	0.167	0.219	1.225	0.042	0.695
AT3G16810	pumilio 24	2.3	1.3		1.563	0.119	0.007	1.508	0.888	0.005	1.832	1.02	0.168
AT3G17240	lipoamide dehydrogenase 2	27.8	6.7		0.948	0.087	0.847	1.033	0.1	0.739	1.044	0.044	1
AT3G17300	unknown protein; Has 48 Blast hits to 48 proteins in 21 species: Archae - 0; Bacteria - 0; Metazoa - 0; Fungi - 0; Plants - 40; Viruses - 0; Other Eukaryotes - 8 (source: NCBI BLink).	23.7	1.7		0.832	0.75	0.344	0.738	0.736	0.002	0.621	0.538	0.203
AT3G17390	S-adenosylmethionine synthetase family protein	52.1	7		0.956	0.051	0.885	1.097	0.163	0.867	1.056	0.113	0.977
AT3G17465	ribosomal protein L3 plastid	5.4	1.3		1.005	0.088	0.885	1.244	0.22	0.224	1.372	0.002	0.503
AT3G17810	pyrimidine 1	9.4	4		0.911	0.013	0.672	0.872	0.032	0.081	0.94	0.036	0.797
AT3G18060	transducin family protein / WD-40 repeat family protein	2.5	1		0.878	0.158	0.525	0.802	0.219	0.015	0.823	0.317	0.56
AT3G18130	receptor for activated C kinase 1C	17	1.3		1.231	0.233	0.188	1.299	0.492	0.115	1.209	0.478	0.719
AT3G18190	TCP-1/cpn60 chaperonin family protein	18.1	8.3		1.062	0.205	0.643	1.387	0.069	0.034	1.263	0.198	0.641
AT3G18410	Complex I subunit NDUFS6	13.2	1		1.026	0.215	0.792	1.008	0.28	0.591	1.031	0.278	0.976
AT3G18600	P-loop containing nucleoside triphosphate hydrolases superfamily protein	1.9	1		0.789	0.691	0.21	1.455	1.338	0.012	0.907	0.89	0.731
AT3G18860	transducin family protein / WD-40 repeat family protein	2.3	1.3		0.598	0.525	0.004	1.474	0.942	0.009	0.652	0.565	0.249
AT3G19130	RNA-binding protein 47B	2.1	1		1.156	0.11	0.341	1.286	0.125	0.135	1.103	0.139	0.893
AT3G19760	eukaryotic initiation factor 4A-III	12.3	3.7		1.127	0.174	0.42	1.262	0.168	0.182	1.163	0.118	0.791
AT3G19820	cell elongation protein / DWARF1 / DIMINUTO (DIM)	28.8	15	1	1.055	0.102	0.671	1.106	0.141	0.814	1.125	0.146	0.855
AT3G20000	translocase of the outer mitochondrial membrane 40	15.6	4		1.084	0.146	0.561	1.32	0.188	0.087	1.149	0.151	0.814
AT3G20050	T-complex protein 1 alpha subunit	14.6	7.3		0.965	0.124	0.928	1.2	0.145	0.36	1.15	0.084	0.812
AT3G20370	TRAF-like family protein	9.1	3.3	1	1.346	0.427	0.067	0.975	0.217	0.415	1.254	0.367	0.653
AT3G20390	endoribonuclease L-PSP family protein	23.7	4.3		1.064	0.093	0.635	0.988	0.015	0.481	1.035	0.08	0.983
AT3G20560	PDI-like 5-3	3.1	1	2	0.739	1.045	0.103				0.685	0.969	0.302
AT3G20630	ubiquitin-specific protease 14	3.4	2		0.849	0.756	0.406	1.073	0.981	0.987	0.801	0.72	0.517
AT3G20940	cytochrome P450, family 705, subfamily A, polypeptide 30	16.1	6.3	1	1.196	0.162	0.25	1.306	0.14	0.105	1.329	0.195	0.554
AT3G21190	O-fucosyltransferase family protein	5.3	1	1	1.212	0.124	0.22	1.073	0.279	0.987	1.135	0.21	0.838
AT3G22110	20S proteasome alpha subunit C1	8.9	2.3		0.938	0.033	0.799	1.165	0.07	0.503	1.084	0.112	0.926
AT3G22200	Pyridoxal phosphate (PLP)-dependent transferases superfamily protein	4.4	2.7		0.974	0.122	0.971	0.927	0.145	0.216	1.129	0.178	0.848
AT3G22230	Ribosomal L27e protein family	26.7	1		0.908	0.107	0.658	1.066	0.088	0.943	1.052	0.124	0.985
AT3G22890	ATP sulfurylase 1	4.5	2		0.963	0.271	0.919	1.548	0.384	0.002	1.344	0.091	0.536
AT3G22960	Pyruvate kinase family protein	7.4	3.7		1.025	0.209	0.796	1.093	0.078	0.891	0.949	0.146	0.816
AT3G23180	HR-like lesion-inducing protein-related	5.5	1	2	0.421	0.595	0	0.536	0.759	0	0.473	0.669	0.053
AT3G23300	S-adenosyl-L-methionine-dependent methyltransferases superfamily protein	12.7	1.7	1	1.371	0.177	0.053	1.104	0.198	0.825	1.374	0.269	0.501
AT3G23325	Splicing factor 3B subunit 5/RDS3 complex subunit 10	18.4	1.3		1.257	0.164	0.151	0.904	0.803	0.148	1.109	0.183	0.882
AT3G23390	Zinc-binding ribosomal protein family protein	21	3.7		0.97	0.044	0.952	0.973	0.054	0.405	0.966	0.05	0.849
AT3G23510	Cyclopropane-fatty-acyl-phospholipid synthase	12	6.7		1.095	0.179	0.522	1.125	0.056	0.706	1.1	0.091	0.898
AT3G23660	Sec23/Sec24 protein transport family protein	4.9	2		1.074	0.468	0.597	1.075	0.066	0.999	1.08	0.712	0.934
AT3G23820	UDP-D-glucuronate 4-epimerase 6	6.1	2	1	0.802	0.696	0.246	0.603	0.522	0	0.696	0.611	0.321
AT3G23830	glycine-rich RNA-binding protein 4	5.2	1		1.278	0.167	0.125	1.417	0.132	0.021	1.25	0.073	0.659
AT3G23940	dehydratase family	8.1	4.3		1.135	0.057	0.397	1.205	0.067	0.342	1.153	0.053	0.808
AT3G23990	heat shock protein 60	48.1	13		1.115	0.115	0.457	1.21	0.192	0.325	1.165	0.147	0.788
AT3G24830	Ribosomal protein L13 family protein	29.1	3.7		0.978	0.052	0.99	1.187	0.099	0.409	1.159	0.081	0.798
AT3G25230	rotamase FKBP 1	6.3	3.7		1.019	0.169	0.822	1.163	0.085	0.513	1.168	0.074	0.783
AT3G25520	ribosomal protein L5	36.9	12		1.011	0.062	0.858	1.209	0.064	0.328	1.179	0.082	0.766
AT3G25860	2-oxoacid dehydrogenases acyltransferase family protein	21.8	7.7		1.074	0.081	0.597	1.328	0.162	0.078	1.14	0.27	0.829
AT3G26340	N-terminal nucleophile aminohydrolases (Ntn hydrolases) superfamily protein	2.6	1		0.862	0.055	0.458	0.942	0.206	0.27	0.887	0.105	0.69
AT3G26420	RNA-binding (RRM/RBD/RNP motifs) family protein with retrovirus zinc finger-like domain	8.2	2.3		1.103	0.038	0.495	1.472	0.326	0.009	1.236	0.265	0.679
AT3G26520	tonoplast intrinsic protein 2	7.1	1	7	0.924	0.09	0.733	0.898	0.238	0.133	0.859	0.09	0.633
AT3G27080	translocase of outer membrane 20 kDa subunit 3	13.5	2.7	1	1.103	0.081	0.495	1.182	0.148	0.43	1.167	0.097	0.785
AT3G27240	Cytochrome C1 family	22.6	5.3		1.073	0.136	0.601	1.121	0.168	0.728	1.129	0.215	0.848
AT3G27380	succinate dehydrogenase 2-1	4.8	1.7		0.992	0.084	0.945	1.125	0.157	0.706	1.139	0.179	0.831
AT3G27430	N-terminal nucleophile aminohydrolases (Ntn hydrolases) superfamily protein	9.6	3		0.947	0.139	0.842	1.099	0.172	0.855	1.064	0.18	0.963
AT3G28740	Cytochrome P450 superfamily protein	3.3	1.3	1	0.789	0.792	0.21	0.452	0.42	0	0.614	0.571	0.194
AT3G28900	Ribosomal protein L34e superfamily protein	18.3	1		0.937	0.09	0.795	1.248	0.061	0.214	1.217	0.173	0.707
AT3G29250	NAD(P)-binding Rossmann-fold superfamily protein	19.5	5		0.956	0.013	0.885	0.951	0.078	0.306	1.076	0.028	0.941
AT3G29360	UDP-glucose 6-dehydrogenase family protein	20.4	5.3		0.898	0.126	0.613	0.814	0.053	0.02	0.937	0.205	0.791
AT3G42050	vacuolar ATP synthase subunit H family protein	21	7.7		1.051	0.032	0.687	0.968	0.127	0.381	0.983	0.168	0.883
AT3G43300	HOPM interactor 7	6.5	9.7		1.068	0.065	0.62	1.092	0.195	0.897	1.061	0.077	0.968
AT3G43980	Ribosomal protein S14p/S29e family protein	25.6	2		0.946	0.043	0.837	1.072	0.053	0.98	1.04	0.052	0.993
AT3G44110	DNAJ homologue 3	13	3.3		1.099	0.208	0.509	1.275	0.232	0.155	1.174	0.103	0.774
AT3G44330	INVOLVED IN: protein processing; LOCATED IN: mitochondrion, endoplasmic reticulum, plasma membrane, vacuole; EXPRESSED IN: 25 plant structures; EXPRESSED DURING: 13 growth stages; CONTAINS InterPro DOMAIN/s: Nicalin (InterPro:IPR016574), EF-Hand 1, calcium-binding site (InterPro:IPR018247), Nicastrin (InterPro:IPR008710); Has 245 Blast hits to 243 proteins in 99 species: Archae - 6; Bacteria - 10…	10.7	6.3	2	1.058	0.098	0.659	1.117	0.206	0.75	1.131	0.151	0.844
AT3G44340	clone eighty-four	1.8	1.3		0.357	0.504	0	0.401	0.567	0	0.33	0.467	0.005
AT3G44750	histone deacetylase 3	12.4	2.3		1.301	0.175	0.102	1.653	0.422	0	1.295	0.227	0.597
AT3G45030	Ribosomal protein S10p/S20e family protein	25	1		0.946	0.217	0.837	1.296	0.194	0.119	1.348	0.101	0.531
AT3G46060	RAB GTPase homolog 8A	31.9	2.7		0.993	0.243	0.94	1.145	0.326	0.6	0.937	0.377	0.791
AT3G46430	unknown protein; FUNCTIONS IN: molecular_function unknown; INVOLVED IN: biological_process unknown; LOCATED IN: mitochondrion, mitochondrial respiratory chain complex III; EXPRESSED IN: 25 plant structures; EXPRESSED DURING: 15 growth stages; BEST Arabidopsis thaliana protein match is: unknown protein (TAIR:AT5G59613.2); Has 51 Blast hits to 51 proteins in 16 species: Archae - 0; Bacteria - 0; Me…	62.4	3		1.155	0.13	0.343	1.177	0.118	0.451	1.224	0.091	0.697
AT3G46740	translocon at the outer envelope membrane of chloroplasts 75-III	8	4.7		1.081	0.108	0.572	1.243	0.115	0.227	1.126	0.227	0.853
AT3G47370	Ribosomal protein S10p/S20e family protein	25.4	1		0.826	0.082	0.323	0.989	0.027	0.486	1.02	0.12	0.955
AT3G47520	malate dehydrogenase	30.1	7		1.036	0.157	0.749	1.037	0.202	0.763	1.075	0.165	0.943
AT3G47670	Plant invertase/pectin methylesterase inhibitor superfamily protein	2.2	1	1	1.09	0.104	0.54	1.086	0.262	0.933	1.152	0.283	0.809
AT3G47833	unknown protein; BEST Arabidopsis thaliana protein match is: unknown protein (TAIR:AT5G62575.2); Has 42 Blast hits to 42 proteins in 12 species: Archae - 0; Bacteria - 0; Metazoa - 0; Fungi - 0; Plants - 42; Viruses - 0; Other Eukaryotes - 0 (source: NCBI BLink).	10.8	1		1.077	0.115	0.586	0.955	0.28	0.323	1.076	0.2	0.941
AT3G47930	L-galactono-1,4-lactone dehydrogenase	5.7	2		0.851	0.304	0.414	1.18	0.363	0.438	1.166	0.329	0.786
AT3G48000	aldehyde dehydrogenase 2B4	9.2	4		1.113	0.08	0.463	1.118	0.012	0.745	0.97	0.054	0.857
AT3G48140	B12D protein	36.4	3	1	0.935	0.108	0.785	1.142	0.135	0.615	1.119	0.184	0.865
AT3G48560	chlorsulfuron/imidazolinone resistant 1	3.8	2.3		0.411	0.712	0	0.606	1.05	0	0.543	0.941	0.109
AT3G48870	Clp ATPase	9.1	5.3		1.017	0.112	0.831	1.251	0.014	0.207	1.145	0.048	0.821
AT3G48930	Nucleic acid-binding, OB-fold-like protein	32.7	2.3		0.973	0.082	0.966	1.097	0.051	0.867	1.08	0.091	0.934
AT3G49010	breast basic conserved 1	25.5	3		0.983	0.038	0.987	1.249	0.117	0.211	1.188	0.05	0.751
AT3G49680	branched-chain aminotransferase 3	7.2	2.7		1.047	0.187	0.703	1.149	0.263	0.58	1.132	0.226	0.843
AT3G49720	unknown protein; FUNCTIONS IN: molecular_function unknown; INVOLVED IN: biological_process unknown; LOCATED IN: chloroplast thylakoid membrane, Golgi apparatus, plasma membrane, membrane; EXPRESSED IN: 25 plant structures; EXPRESSED DURING: 15 growth stages; BEST Arabidopsis thaliana protein match is: unknown protein (TAIR:AT5G65810.1); Has 64 Blast hits to 64 proteins in 11 species: Archae - 0; …	22.2	4.3	1	1.137	0.288	0.391	1.132	0.185	0.668	1.19	0.205	0.748
AT3G49910	Translation protein SH3-like family protein	27.9	5.3		1.011	0.095	0.858	1.168	0.04	0.49	1.146	0.098	0.819
AT3G50590	Transducin/WD40 repeat-like superfamily protein	1.2	1	2	0.403	0.569	0	0.514	0.727	0	0.38	0.537	0.013
AT3G51160	NAD(P)-binding Rossmann-fold superfamily protein	10.2	1.7		0.799	0.088	0.238	0.915	0.077	0.179	1.174	0.276	0.774
AT3G51800	metallopeptidase M24 family protein	20.3	8		1.024	0.064	0.801	1.204	0.088	0.345	1.158	0.077	0.799
AT3G52140	tetratricopeptide repeat (TPR)-containing protein	2.6	2.3		0.17	0.295	0	0.711	0.638	0.001	0.67	0.627	0.277
AT3G52200	Dihydrolipoamide acetyltransferase, long form protein	4.1	2		1.024	0.031	0.801	1.255	0.138	0.197	0.72	0.624	0.363
AT3G52300	ATP synthase D chain, mitochondrial	55.8	11.7		1.096	0.146	0.519	1.154	0.189	0.555	1.118	0.154	0.867
AT3G52580	Ribosomal protein S11 family protein	30	2		0.958	0.052	0.895	1.272	0.209	0.161	1.22	0.159	0.703
AT3G52730	ubiquinol-cytochrome C reductase UQCRX/QCR9-like family protein	31.5	2.3		1.152	0.019	0.351	1.122	0.088	0.722	1.125	0.132	0.855
AT3G52850	vacuolar sorting receptor homolog 1	5.6	2.3	1	1.066	0.174	0.628	1.085	0.275	0.939	0.962	0.156	0.841
AT3G52930	Aldolase superfamily protein	58.4	17		0.814	0.049	0.283	0.997	0.045	0.529	1.095	0.035	0.907
AT3G53020	Ribosomal protein L24e family protein	21.3	2.3		1.008	0.009	0.872	1.099	0.091	0.855	1.153	0.081	0.808
AT3G53520	UDP-glucuronic acid decarboxylase 1	14.9	2.7	1	1.141	0.215	0.38	1.08	0.102	0.97	1.078	0.038	0.937
AT3G53580	diaminopimelate epimerase family protein	8.6	2.3		0.701	0.608	0.053	1.272	0.187	0.161	0.803	0.697	0.521
AT3G53740	Ribosomal protein L36e family protein	32	1		0.996	0.044	0.926	1.146	0.106	0.595	1.145	0.094	0.821
AT3G53870	Ribosomal protein S3 family protein	54.9	2		1.047	0.094	0.703	1.313	0.135	0.096	1.289	0.415	0.605
AT3G53990	Adenine nucleotide alpha hydrolases-like superfamily protein	57.1	8		0.897	0.018	0.608	0.953	0.05	0.315	1.035	0.042	0.983
AT3G54110	plant uncoupling mitochondrial protein 1	14.7	4.3		1.048	0.048	0.699	1.15	0.11	0.575	1.133	0.071	0.841
AT3G54470	uridine 5'-monophosphate synthase / UMP synthase (PYRE-F) (UMPS)	10.8	3.7		1.238	0.237	0.177	1.36	0.36	0.05	1.183	0.161	0.759
AT3G54960	PDI-like 1-3	28	16		1.108	0.091	0.479	0.981	0.154	0.445	1.057	0.136	0.976
AT3G55010	phosphoribosylformylglycinamidine cyclo-ligase, chloroplast / phosphoribosyl-aminoimidazole synthetase / AIR synthase (PUR5)	4.1	1.3		1.15	0.014	0.356	1.32	0.078	0.087	1.281	0.036	0.616
AT3G55220	Cleavage and polyadenylation specificity factor (CPSF) A subunit protein	4.8	5.7		1.099	0.08	0.509	1.385	0.109	0.035	1.222	0.14	0.7
AT3G55280	ribosomal protein L23AB	25.7	4		0.98	0.125	0.999	1.202	0.054	0.352	1.183	0.092	0.759
AT3G55360	3-oxo-5-alpha-steroid 4-dehydrogenase family protein	7.5	1.7	6	1.004	0.12	0.89	1.106	0.136	0.814	1.104	0.055	0.891
AT3G55410	2-oxoglutarate dehydrogenase, E1 component	11.1	6.3		0.955	0.101	0.88	1.172	0.194	0.472	1.121	0.079	0.861
AT3G55440	triosephosphate isomerase	18.6	4		0.749	0.031	0.12	0.889	0.036	0.113	1.032	0.062	0.978
AT3G55770	GATA type zinc finger transcription factor family protein	8.5	1.7		0.677	0.115	0.032	1.084	0.114	0.946	0.993	0.108	0.903
AT3G56070	rotamase cyclophilin 2	17.8	2.3		1.195	0.1	0.252	1.251	0.007	0.207	1.134	0.124	0.839
AT3G56150	eukaryotic translation initiation factor 3C	6.7	5.3		1.12	0.132	0.441	1.298	0.042	0.116	1.126	0.088	0.853
AT3G56190	alpha-soluble NSF attachment protein 2	4.8	1		0.856	0.146	0.434	0.983	0.195	0.455	1.21	0.344	0.718
AT3G56340	Ribosomal protein S26e family protein	23.8	2.7		0.934	0.022	0.78	1.141	0.041	0.62	1.117	0.051	0.868
AT3G56490	HIS triad family protein 3	19.3	2.7		1.094	0.081	0.526	1.278	0.191	0.15	1.338	0.366	0.543
AT3G57150	homologue of NAP57	7.5	4		1.448	0.135	0.024	1.641	0.083	0	1.379	0.212	0.495
AT3G57290	eukaryotic translation initiation factor 3E	8.8	3		1.138	0.171	0.388	1.469	0.219	0.009	1.297	0.047	0.595
AT3G57610	adenylosuccinate synthase	17.8	7		1.155	0.103	0.343	1.254	0.092	0.2	1.144	0.128	0.822
AT3G58510	DEA(D/H)-box RNA helicase family protein	12	3.7		0.935	0.018	0.785	1.349	0.235	0.059	1.116	0.23	0.87
AT3G58610	ketol-acid reductoisomerase	24.1	12		1.12	0.095	0.441	1.325	0.058	0.082	1.249	0.092	0.66
AT3G58730	vacuolar ATP synthase subunit D (VATD) / V-ATPase D subunit / vacuolar proton pump D subunit (VATPD)	25.8	7.7		1.026	0.081	0.792	0.988	0.134	0.481	1.006	0.164	0.928
AT3G59760	O-acetylserine (thiol) lyase isoform C	15.6	4.3		0.971	0.137	0.957	1.106	0.116	0.814	1.143	0.096	0.824
AT3G59970	methylenetetrahydrofolate reductase 1	7.6	2.7		0.721	0.67	0.076	1.33	0.221	0.076	0.815	0.717	0.544
AT3G60750	Transketolase	19.6	11		1.032	0.078	0.766	1.14	0.121	0.625	1.09	0.115	0.916
AT3G60820	N-terminal nucleophile aminohydrolases (Ntn hydrolases) superfamily protein	6.9	1.7		0.926	0.024	0.742	1.071	0.048	0.974	1.016	0.04	0.947
AT3G61070	peroxin 11E	11.1	1.3		1.32	0.219	0.085	1.332	0.23	0.074	1.197	0.127	0.737
AT3G61130	galacturonosyltransferase 1	5.1	2.3	1	1.224	0.545	0.199	1.182	0.138	0.43	1.249	0.465	0.66
AT3G62360	Carbohydrate-binding-like fold	13.5	15	2	1.045	0.069	0.711	1.106	0.136	0.814	1.105	0.146	0.889
AT3G62530	ARM repeat superfamily protein	7.7	2		1.217	0.135	0.211	1.124	0.171	0.711	1.054	0.05	0.981
AT3G62600	DNAJ heat shock family protein	7.4	2		0.948	0.363	0.847	1.167	0.234	0.494	1.116	0.377	0.87
AT3G62810	complex 1 family protein / LVR family protein	9.4	1		0.994	0.14	0.936	1.101	0.129	0.843	1.115	0.296	0.872
AT3G62870	Ribosomal protein L7Ae/L30e/S12e/Gadd45 family protein	35.7	1.7		0.956	0.038	0.885	1.181	0.137	0.434	1.1	0.094	0.898
AT3G63460	transducin family protein / WD-40 repeat family protein	9.1	8.7		0.966	0.105	0.933	1.109	0.083	0.796	1.068	0.123	0.955
AT4G00090	Transducin/WD40 repeat-like superfamily protein	8.9	3	1	0.977	0.159	0.985	1.025	0.04	0.69	1.082	0.16	0.93
AT4G00570	NAD-dependent malic enzyme 2	8.2	3.3		1.131	0.098	0.408	1.108	0.073	0.802	1.078	0.107	0.937
AT4G00600	Amino acid dehydrogenase family protein	6.1	1.7		0.993	0.369	0.94	1.089	0.175	0.915	1.114	0.104	0.873
AT4G00740	S-adenosyl-L-methionine-dependent methyltransferases superfamily protein	3.8	2	1	0.944	0.06	0.828	0.918	0.157	0.188	1.044	0.202	1
AT4G00860	Protein of unknown function (DUF1138)	35.4	2		0.96	0.098	0.904	1.114	0.104	0.767	1.179	0.16	0.766
AT4G01100	adenine nucleotide transporter 1	27.4	9		1.142	0.169	0.377	1.186	0.163	0.413	1.086	0.211	0.923
AT4G01320	Peptidase family M48 family protein	5.4	2.7	4	1.063	0.222	0.639	1.215	0.292	0.308	1.231	0.106	0.686
AT4G01850	S-adenosylmethionine synthetase 2	36.3	2.7		0.731	0.062	0.09	1.26	0.233	0.186	1.179	0.126	0.766
AT4G02450	HSP20-like chaperones superfamily protein	15.3	3.7		0.997	0.031	0.922	1.167	0.052	0.494	1.182	0.08	0.761
AT4G02500	UDP-xylosyltransferase 2	8	2.3	1	0.987	0.072	0.968	1.056	0.299	0.881	1.074	0.219	0.944
AT4G02580	NADH-ubiquinone oxidoreductase 24 kDa subunit, putative	15.8	4		1.085	0.139	0.557	1.159	0.164	0.531	1.158	0.166	0.799
AT4G02620	vacuolar ATPase subunit F family protein	9.1	1		0.905	0.665	0.645	1.754	0.574	0	1.184	0.922	0.758
AT4G02840	Small nuclear ribonucleoprotein family protein	9.5	1		1.256	0.651	0.152	1.655	0.778	0	1.316	0.948	0.57
AT4G02930	GTP binding Elongation factor Tu family protein	38.8	15.7		1.144	0.111	0.372	1.261	0.118	0.184	1.151	0.116	0.811
AT4G05020	NAD(P)H dehydrogenase B2	5.9	3.3		1.366	0.07	0.055	0.92	0.176	0.194	1.019	0.112	0.953
AT4G05530	indole-3-butyric acid response 1	13.1	1.7		0.777	0.753	0.18	0.755	0.717	0.003	0.459	0.795	0.044
AT4G08390	stromal ascorbate peroxidase	11.6	2.7		1.012	0.15	0.854	1.087	0.05	0.927	1.025	0.248	0.964
AT4G09000	general regulatory factor 1	33.3	1.7	1	0.86	0.087	0.45	1.176	0.193	0.455	1.447	0.318	0.424
AT4G09320	Nucleoside diphosphate kinase family protein	36.7	6		1.013	0.054	0.849	1.298	0.13	0.116	1.264	0.106	0.639
AT4G10320	tRNA synthetase class I (I, L, M and V) family protein	1.3	1.7		1.099	0.07	0.509	1.34	0.043	0.066	1.13	0.015	0.846
AT4G10450	Ribosomal protein L6 family	34.2	2		0.795	0.722	0.226	0.966	0.938	0.372	0.786	0.719	0.487
AT4G10480	Nascent polypeptide-associated complex (NAC), alpha subunit family protein	8.5	1.3		0.874	0.166	0.508	1.125	0.144	0.706	1.143	0.077	0.824
AT4G10610	CTC-interacting domain 12	4	1		1.589	0.159	0.005	1.835	0.24	0	0.547	0.774	0.113
AT4G11010	nucleoside diphosphate kinase 3	29.4	8.7		1.128	0.128	0.417	1.102	0.087	0.837	1.121	0.138	0.861
AT4G11120	translation elongation factor Ts (EF-Ts), putative	8.3	2.7		1.078	0.075	0.583	1.197	0.209	0.371	1.187	0.097	0.753
AT4G11150	vacuolar ATP synthase subunit E1	30.9	7.7		1.024	0.108	0.801	1.056	0.148	0.881	1.057	0.154	0.976
AT4G11380	Adaptin family protein	6.6	5.3		1.092	0.282	0.533	0.985	0.134	0.465	1.094	0.234	0.908
AT4G11420	eukaryotic translation initiation factor 3A	7.3	7.3		1.101	0.015	0.502	1.251	0.045	0.207	1.106	0.108	0.887
AT4G11600	glutathione peroxidase 6	11.8	3		0.941	0.08	0.814	0.948	0.087	0.294	1.039	0.136	0.991
AT4G11820	hydroxymethylglutaryl-CoA synthase / HMG-CoA synthase / 3-hydroxy-3-methylglutaryl coenzyme A synthase	14.7	6		0.973	0.024	0.966	1.094	0.128	0.885	1.103	0.067	0.893
AT4G12600	Ribosomal protein L7Ae/L30e/S12e/Gadd45 family protein	24	2.3		1.415	0.373	0.034	1.664	0.392	0	1.485	0.322	0.388
AT4G12650	Endomembrane protein 70 protein family	7.3	2.7	10	1.146	0.14	0.367	1.032	0.081	0.733	1.004	0.125	0.924
AT4G13180	NAD(P)-binding Rossmann-fold superfamily protein	3.4	1		0.706	0.108	0.058	0.711	0.111	0.001	0.849	0.14	0.613
AT4G13430	isopropyl malate isomerase large subunit 1	10.6	3.7		1.148	0.169	0.361	1.187	0.346	0.409	1.203	0.301	0.728
AT4G13510	ammonium transporter 1;1	4	1	9	0.709	0.614	0.061	0.714	0.674	0.001	0.946	0.838	0.81
AT4G13850	glycine-rich RNA-binding protein 2	21.1	2.3		1.066	0.201	0.628	1.389	0.155	0.033	1.434	0.121	0.437
AT4G13930	serine hydroxymethyltransferase 4	29.7	10.3		0.986	0.089	0.973	0.947	0.065	0.29	1.021	0.091	0.957
AT4G13940	S-adenosyl-L-homocysteine hydrolase	38.5	9.3		1.018	0.057	0.827	1.038	0.111	0.769	1.104	0.133	0.891
AT4G14420	HR-like lesion-inducing protein-related	17.7	2.7	2	1.112	0.113	0.466	1.175	0.069	0.459	1.143	0.142	0.824
AT4G14880	O-acetylserine (thiol) lyase (OAS-TL) isoform A1	17.2	4		0.978	0.145	0.99	1.001	0.024	0.551	1.265	0.12	0.638
AT4G14950	SNARE associated Golgi protein family	3.7	1	6	0.654	0.57	0.019	0.512	0.445	0	0.365	0.632	0.01
AT4G14960	Tubulin/FtsZ family protein	41.9	1		1.135	0.156	0.397	1.392	0.27	0.031	1.139	0.249	0.831
AT4G15000	Ribosomal L27e protein family	29	1		1.245	0.08	0.167	1.414	0.172	0.022	1.305	0.108	0.584
AT4G15640	unknown protein; BEST Arabidopsis thaliana protein match is: unknown protein (TAIR:AT3G21465.1); Has 38 Blast hits to 38 proteins in 14 species: Archae - 0; Bacteria - 0; Metazoa - 0; Fungi - 0; Plants - 38; Viruses - 0; Other Eukaryotes - 0 (source: NCBI BLink).	2.4	1		1.083	0.296	0.564	0.979	0.192	0.435	1.01	0.364	0.936
AT4G15760	monooxygenase 1	3.2	1		0.881	0.827	0.538	0.759	0.741	0.004	0.848	0.885	0.611
AT4G16180	unknown protein; FUNCTIONS IN: molecular_function unknown; INVOLVED IN: biological_process unknown; LOCATED IN: plasma membrane; BEST Arabidopsis thaliana protein match is: unknown protein (TAIR:AT3G28720.1); Has 5 Blast hits to 5 proteins in 3 species: Archae - 0; Bacteria - 0; Metazoa - 0; Fungi - 0; Plants - 4; Viruses - 0; Other Eukaryotes - 1 (source: NCBI BLink).	2.2	1.3	2	0.537	0.76	0.001	0.538	0.762	0	0.526	0.744	0.093
AT4G16210	enoyl-CoA hydratase/isomerase A	6.2	1.3		0.51	0.721	0	0.634	0.897	0	0.589	0.833	0.161
AT4G16450	unknown protein; FUNCTIONS IN: molecular_function unknown; INVOLVED IN: photorespiration; LOCATED IN: mitochondrion, mitochondrial membrane, mitochondrial respiratory chain complex I, respiratory chain complex I, membrane; EXPRESSED IN: 25 plant structures; EXPRESSED DURING: 15 growth stages; Has 30201 Blast hits to 17322 proteins in 780 species: Archae - 12; Bacteria - 1396; Metazoa - 17338; Fun…	54.7	4.3		1.029	0.127	0.779	1.187	0.113	0.409	1.072	0.158	0.948
AT4G16630	DEA(D/H)-box RNA helicase family protein	1.6	1		0.376	0.651	0	0.272	0.471	0	0.273	0.472	0.001
AT4G16660	heat shock protein 70 (Hsp 70) family protein	5.9	5		1.025	0.022	0.796	1.069	0.124	0.962	1.085	0.189	0.925
AT4G16720	Ribosomal protein L23/L15e family protein	26.5	5		0.858	0.12	0.442	1.115	0.009	0.762	1.015	0.117	0.945
AT4G16760	acyl-CoA oxidase 1	2.8	1.7		0.906	0.24	0.649	0.955	0.084	0.323	1.109	0.17	0.882
AT4G17170	RAB GTPase homolog B1C	13.1	2		1.01	0.274	0.863	0.842	0.193	0.042	0.986	0.239	0.889
AT4G17530	RAB GTPase homolog 1C	39.1	3.7		1.223	0.153	0.201	0.922	0.075	0.2	0.896	0.084	0.708
AT4G17720	RNA-binding (RRM/RBD/RNP motifs) family protein	5.2	1.7		1.006	0.13	0.881	1.134	0.052	0.657	1.126	0.157	0.853
AT4G18030	S-adenosyl-L-methionine-dependent methyltransferases superfamily protein	24	13	1	1.152	0.108	0.351	1.111	0.199	0.785	1.098	0.142	0.901
AT4G18100	Ribosomal protein L32e	43.1	3		0.978	0.06	0.99	1.142	0.065	0.615	1.163	0.076	0.791
AT4G19006	Proteasome component (PCI) domain protein	7.8	1.7		0.988	0.043	0.963	1.158	0.08	0.536	1.09	0.078	0.916
AT4G19030	NOD26-like major intrinsic protein 1	9.1	1.7	6	0.996	0.106	0.926	0.868	0.24	0.074	0.975	0.147	0.867
AT4G19120	S-adenosyl-L-methionine-dependent methyltransferases superfamily protein	6	1	1	1.22	0.211	0.206	1.076	0.283	0.995	1.053	0.319	0.983
AT4G20150	unknown protein; FUNCTIONS IN: molecular_function unknown; INVOLVED IN: biological_process unknown; LOCATED IN: mitochondrion, plasma membrane, mitochondrial respiratory chain complex I, respiratory chain complex I; EXPRESSED IN: 24 plant structures; EXPRESSED DURING: 15 growth stages; Has 30201 Blast hits to 17322 proteins in 780 species: Archae - 12; Bacteria - 1396; Metazoa - 17338; Fungi - 34…	31.7	1.7		1.049	0.553	0.695	1.214	0.542	0.311	0.95	0.547	0.818
AT4G20260	plasma-membrane associated cation-binding protein 1	9	2.3		0.993	0.095	0.94	0.756	0.088	0.003	0.915	0.041	0.747
AT4G21150	ribophorin II (RPN2) family protein	34.8	21.7	4	1.112	0.134	0.466	1.135	0.118	0.652	1.123	0.134	0.858
AT4G21570	Protein of unknown function (DUF300)	6.8	2	5	1.088	0.19	0.547	0.911	0.07	0.167	0.987	0.213	0.891
AT4G21660	proline-rich spliceosome-associated (PSP) family protein	3.3	1.7		0.863	0.749	0.462	1.076	0.943	0.995	0.913	0.791	0.743
AT4G21790	tobamovirus multiplication 1	3.1	1	7	1.107	0.178	0.482	1.017	0.19	0.643	1.191	0.223	0.747
AT4G21850	methionine sulfoxide reductase B9	11.8	1.7		1.012	0.152	0.854	1.021	0.089	0.667	1.077	0.108	0.939
AT4G21960	Peroxidase superfamily protein	12.5	2.7		1.123	0.176	0.432	2.293	0.474	0	1.731	0.365	0.215
AT4G22010	SKU5 similar 4	3	1	1	0.657	0.93	0.021	0.718	1.015	0.001	0.548	0.775	0.115
AT4G22670	HSP70-interacting protein 1	6.6	2.3		0.932	0.045	0.771	1.273	0.099	0.159	1.164	0.173	0.79
AT4G23100	glutamate-cysteine ligase	5	2		1.007	0.092	0.876	0.966	0.092	0.372	1.036	0.15	0.985
AT4G23620	Ribosomal protein L25/Gln-tRNA synthetase, anti-codon-binding domain	10.9	2		0.757	0.673	0.135	0.876	0.759	0.088	0.831	0.724	0.576
AT4G23630	VIRB2-interacting protein 1	15.5	3	3	1.068	0.127	0.62	1.117	0.196	0.75	1.115	0.161	0.872
AT4G23650	calcium-dependent protein kinase 6	9.6	6		1.055	0.077	0.671	1.143	0.111	0.61	1.07	0.134	0.952
AT4G23710	vacuolar ATP synthase subunit G2	23.3	2.3		0.97	0.174	0.952	0.898	0.159	0.133	1.025	0.194	0.964
AT4G23850	AMP-dependent synthetase and ligase family protein	12.5	6.7		0.932	0.05	0.771	1.111	0.059	0.785	1.129	0.105	0.848
AT4G24160	alpha/beta-Hydrolases superfamily protein	5.4	1.3		1.088	0.311	0.547	0.825	0.254	0.027	1.058	0.387	0.974
AT4G24190	Chaperone protein htpG family protein	38.5	27.7		1.046	0.093	0.707	1.138	0.092	0.636	1.176	0.105	0.77
AT4G24280	chloroplast heat shock protein 70-1	10	3.3		1.132	0.116	0.405	1.24	0.154	0.234	1.205	0.259	0.725
AT4G24330	Protein of unknown function (DUF1682)	4.9	2.7		1.064	0.105	0.635	1.139	0.155	0.631	1.103	0.121	0.893
AT4G24520	P450 reductase 1	10.1	4.3	1	1.107	0.216	0.482	1.054	0.111	0.868	1.145	0.2	0.821
AT4G24550	Clathrin adaptor complexes medium subunit family protein	4.4	1.7		0.853	0.266	0.422	0.921	0.132	0.197	0.831	0.349	0.576
AT4G24620	phosphoglucose isomerase 1	4.7	2		0.537	0.47	0.001	1.109	0.165	0.796	0.639	0.553	0.229
AT4G24800	MA3 domain-containing protein	4.9	2.3		1.051	0.431	0.687	1.528	0.585	0.003	1.242	0.529	0.67
AT4G24820	26S proteasome, regulatory subunit Rpn7;Proteasome component (PCI) domain	9.5	3.7		0.975	0.031	0.976	1.245	0.198	0.221	1.232	0.306	0.685
AT4G24830	arginosuccinate synthase family	17.8	9.3		1.192	0.103	0.258	1.339	0.123	0.067	1.235	0.14	0.68
AT4G25210	DNA-binding storekeeper protein-related transcriptional regulator	3.3	1.3		1.334	0.132	0.075	1.208	0.044	0.331	1.337	0.421	0.544
AT4G25630	fibrillarin 2	23.2	5		1.414	0.153	0.034	1.708	0.382	0	1.432	0.332	0.439
AT4G26110	nucleosome assembly protein1;1	8.1	2.3		1.118	0.076	0.447	1.346	0.197	0.061	1.224	0.188	0.697
AT4G26840	small ubiquitin-like modifier 1	10	1		1.111	0.167	0.469	1.206	0.217	0.338	1.058	0.2	0.974
AT4G26900	HIS HF	8.3	3.7		1.135	0.323	0.397	1.023	0.235	0.678	1.1	0.383	0.898
AT4G26910	Dihydrolipoamide succinyltransferase	15	1.3		1.018	0.085	0.827	1.049	0.22	0.837	0.986	0.164	0.889
AT4G26970	aconitase 2	6.6	3.7		1.027	0.067	0.788	0.944	0.193	0.278	0.994	0.085	0.905
AT4G27000	RNA-binding (RRM/RBD/RNP motifs) family protein	6.4	2.7		1.264	0.186	0.142	1.299	0.231	0.115	1.137	0.223	0.834
AT4G27080	PDI-like 5-4	7.4	2.3	2	1.083	0.269	0.564	1.412	0.445	0.023	1.207	0.344	0.722
AT4G27090	Ribosomal protein L14	38.8	3.3		1.034	0.08	0.757	1.252	0.05	0.204	1.227	0.062	0.692
AT4G27500	proton pump interactor 1	19	11.7	1	1.07	0.121	0.613	1.075	0.204	0.999	1.066	0.222	0.959
AT4G27585	SPFH/Band 7/PHB domain-containing membrane-associated protein family	8.8	1.7		1.117	0.238	0.45	1.234	0.283	0.251	1.121	0.281	0.861
AT4G27860	vacuolar iron transporter (VIT) family protein	2.4	1	4	0.897	0.429	0.608	1.134	0.353	0.657	0.949	0.45	0.816
AT4G28440	Nucleic acid-binding, OB-fold-like protein	7.8	1		0.599	0.848	0.004	0.749	1.059	0.003	0.504	0.712	0.075
AT4G29010	Enoyl-CoA hydratase/isomerase family	6.3	2		0.791	0.214	0.215	1.084	0.392	0.946	1.05	0.263	0.989
AT4G29350	profilin 2	14	1		1.195	0.39	0.252	1.343	0.563	0.064	1.155	0.337	0.804
AT4G29410	Ribosomal L28e protein family	16.8	1.7		0.994	0.013	0.936	1.111	0.104	0.785	1.177	0.082	0.769
AT4G29480	Mitochondrial ATP synthase subunit G protein	19.4	2.7		1.121	0.077	0.438	1.145	0.199	0.6	1.112	0.196	0.877
AT4G29690	Alkaline-phosphatase-like family protein	18.9	7.7	1	1.262	0.246	0.144	1.212	0.18	0.318	1.303	0.179	0.587
AT4G29840	Pyridoxal-5'-phosphate-dependent enzyme family protein	9.3	3.7		1.081	0.188	0.572	1.13	0.157	0.678	1.088	0.226	0.919
AT4G30010	unknown protein; FUNCTIONS IN: molecular_function unknown; INVOLVED IN: biological_process unknown; LOCATED IN: mitochondrion, plastid; EXPRESSED IN: 26 plant structures; EXPRESSED DURING: 15 growth stages; Has 39 Blast hits to 39 proteins in 18 species: Archae - 0; Bacteria - 0; Metazoa - 0; Fungi - 0; Plants - 39; Viruses - 0; Other Eukaryotes - 0 (source: NCBI BLink).	23.3	3.3		1.082	0.157	0.568	1.102	0.186	0.837	1.114	0.152	0.873
AT4G30190	H(+)-ATPase 2	33.8	6.7	8	0.991	0.028	0.949	0.863	0.093	0.067	0.946	0.069	0.81
AT4G30260	Integral membrane Yip1 family protein	3.2	1	5	1.114	0.1	0.46	1.028	0.163	0.708	1.107	0.127	0.886
AT4G31180	Class II aminoacyl-tRNA and biotin synthetases superfamily protein	4.8	1.7		0.567	0.517	0.002	0.742	0.645	0.002	0.724	0.627	0.37
AT4G31340	myosin heavy chain-related	21.1	9	1	1.198	0.143	0.246	1.035	0.141	0.751	1.02	0.14	0.955
AT4G31460	Ribosomal L28 family	5.2	1		0.761	0.672	0.144	0.752	0.652	0.003	0.782	0.684	0.479
AT4G31480	Coatomer, beta subunit	16.6	13.3		1.02	0.094	0.818	1.024	0.078	0.684	1.023	0.108	0.961
AT4G31700	ribosomal protein S6	34.4	2.3		0.893	0.047	0.59	0.942	0.105	0.27	0.874	0.074	0.664
AT4G31810	ATP-dependent caseinolytic (Clp) protease/crotonase family protein	6.6	1.7		0.819	0.71	0.299	0.751	0.66	0.003	0.823	0.724	0.56
AT4G31990	aspartate aminotransferase 5	11.8	4		1.071	0.051	0.609	1.081	0.045	0.964	1.154	0.113	0.806
AT4G32130	Protein of unknown function (DUF2012)	15.3	2.3	2	1.18	0.063	0.284	1.084	0.119	0.946	1.165	0.061	0.788
AT4G32470	Cytochrome bd ubiquinol oxidase, 14kDa subunit	39.3	5.7		1.138	0.139	0.388	1.144	0.111	0.605	1.15	0.135	0.812
AT4G32520	serine hydroxymethyltransferase 3	2.5	1.3		0.812	0.707	0.277	0.95	0.83	0.302	0.85	0.737	0.615
AT4G32720	La protein 1	4.7	2		1.371	0.224	0.053	1.564	0.054	0.002	1.174	0.191	0.774
AT4G33090	aminopeptidase M1	2.7	2.3		0.921	0.145	0.719	1.114	0.166	0.767	1.177	0.158	0.769
AT4G33120	S-adenosyl-L-methionine-dependent methyltransferases superfamily protein	32.6	11		1.091	0.094	0.536	1.151	0.03	0.57	1.137	0.113	0.834
AT4G33250	eukaryotic translation initiation factor 3K	18.1	4		1.021	0.179	0.814	0.98	0.131	0.44	1.04	0.096	0.993
AT4G33360	NAD(P)-binding Rossmann-fold superfamily protein	19.9	6		1.006	0.122	0.881	1.107	0.152	0.808	1.163	0.09	0.791
AT4G33650	dynamin-related protein 3A	7.6	3.7		0.968	0.08	0.942	1.142	0.218	0.615	1.099	0.153	0.9
AT4G33680	Pyridoxal phosphate (PLP)-dependent transferases superfamily protein	9.1	3		1.121	0.064	0.438	1.324	0.079	0.083	1.222	0.08	0.7
AT4G34110	poly(A) binding protein 2	9.1	4.3		1.217	0.057	0.211	1.223	0.169	0.283	1.149	0.181	0.814
AT4G34200	D-3-phosphoglycerate dehydrogenase	26.9	12.7		1.031	0.101	0.77	1.141	0.162	0.62	1.135	0.124	0.838
AT4G34450	coatomer gamma-2 subunit, putative / gamma-2 coat protein, putative / gamma-2 COP, putative	28.7	21.3		1.02	0.091	0.818	1.053	0.092	0.862	0.991	0.099	0.899
AT4G34490	cyclase associated protein 1	3.9	2		0.98	0.077	0.999	1.077	0.146	0.989	0.924	0.112	0.765
AT4G34670	Ribosomal protein S3Ae	36.3	2.7		0.955	0.076	0.88	1.078	0.067	0.982	1.065	0.048	0.961
AT4G34700	LYR family of Fe/S cluster biogenesis protein	23.9	2.3		1.002	0.134	0.899	1.141	0.195	0.62	1.142	0.078	0.826
AT4G34870	rotamase cyclophilin 5	51.2	5.7		0.993	0.133	0.94	1.326	0.083	0.08	1.182	0.195	0.761
AT4G35000	ascorbate peroxidase 3	8	2.7	1	0.97	0.059	0.952	1.288	0.123	0.132	1.22	0.29	0.703
AT4G35090	catalase 2	9.3	4.7		0.846	0.066	0.395	1.108	0.013	0.802	1.027	0.104	0.968
AT4G35100	plasma membrane intrinsic protein 3	13.3	1.3	6	0.872	1.233	0.499	0.631	0.892	0	0.509	0.72	0.079
AT4G35260	isocitrate dehydrogenase 1	11.8	1.7		1.003	0.025	0.894	1.104	0.077	0.825	1.015	0.137	0.945
AT4G35450	ankyrin repeat-containing protein 2	5.4	1.3		0.684	0.593	0.038	0.57	0.525	0	0.508	0.464	0.078
AT4G35540	zinc ion binding;transcription regulators	1.1	1		1.113	0.129	0.463	0.99	0.354	0.492	1.052	0.172	0.985
AT4G35630	phosphoserine aminotransferase	22	5.7		1.134	0.161	0.4	1.149	0.125	0.58	1.138	0.096	0.832
AT4G35830	aconitase 1	9.6	3		0.842	0.279	0.38	1.011	0.15	0.608	1.006	0.305	0.928
AT4G35850	Pentatricopeptide repeat (PPR) superfamily protein	5.1	1.7		0.833	0.729	0.347	0.766	0.666	0.005	0.794	0.688	0.503
AT4G36130	Ribosomal protein L2 family	36.7	2		1.427	0.676	0.03	1.5	0.41	0.005	1.432	0.248	0.439
AT4G36480	long-chain base1	4.4	2		1.183	0.205	0.277	0.939	0.173	0.259	0.916	0.259	0.749
AT4G36680	Tetratricopeptide repeat (TPR)-like superfamily protein	13.4	4.7		1.141	0.159	0.38	1.309	0.167	0.101	1.21	0.075	0.718
AT4G37660	Ribosomal protein L12/ ATP-dependent Clp protease adaptor protein ClpS family protein	7.8	1		1.178	0.199	0.288	1.023	0.254	0.678	1.576	0.316	0.313
AT4G37870	phosphoenolpyruvate carboxykinase 1	10	4.3		0.867	0.092	0.478	0.975	0.053	0.415	0.933	0.118	0.783
AT4G37910	mitochondrial heat shock protein 70-1	32.7	15.7		1.125	0.101	0.426	1.236	0.111	0.245	1.183	0.127	0.759
AT4G38220	Peptidase M20/M25/M40 family protein	8.5	3		0.834	0.042	0.351	1.006	0.1	0.579	1.014	0.134	0.943
AT4G38740	rotamase CYP 1	32.4	4.3		1.043	0.099	0.72	1.323	0.149	0.084	1.258	0.123	0.648
AT4G38780	Pre-mRNA-processing-splicing factor	2.3	5.7		1.189	0.175	0.265	1.492	0.188	0.006	1.25	0.205	0.659
AT4G39080	vacuolar proton ATPase A3	7.5	6.3	6	1.058	0.134	0.659	1.004	0.054	0.568	1.035	0.097	0.983
AT4G39200	Ribosomal protein S25 family protein	32.4	1.3		0.637	0.553	0.013	1.052	0.118	0.856	0.792	0.686	0.499
AT4G39260	cold, circadian rhythm, and RNA binding 1	35.9	2		0.969	0.022	0.947	1.089	0.025	0.915	1.09	0.051	0.916
AT4G39660	alanine:glyoxylate aminotransferase 2	19.3	8.3		0.988	0.075	0.963	1.217	0.121	0.302	1.245	0.153	0.666
AT4G39680	SAP domain-containing protein	4.3	2.7		1.16	0.119	0.33	1.271	0.232	0.163	1.204	0.129	0.727
AT4G39840	unknown protein; FUNCTIONS IN: molecular_function unknown; INVOLVED IN: biological_process unknown; LOCATED IN: endomembrane system; EXPRESSED IN: 23 plant structures; EXPRESSED DURING: 13 growth stages; Has 20719 Blast hits to 6096 proteins in 607 species: Archae - 22; Bacteria - 3243; Metazoa - 4364; Fungi - 2270; Plants - 237; Viruses - 128; Other Eukaryotes - 10455 (source: NCBI BLink).	4.7	2	6	0.983	0.305	0.987	1.164	0.144	0.508	1.102	0.127	0.894
AT4G39980	3-deoxy-D-arabino-heptulosonate 7-phosphate synthase 1	12.4	5.3		1.074	0.108	0.597	1.17	0.135	0.481	1.132	0.13	0.843
AT5G02450	Ribosomal protein L36e family protein	32.4	1		0.64	0.554	0.014	0.868	0.753	0.074	0.862	0.751	0.639
AT5G02500	heat shock cognate protein 70-1	48.6	9.3		1.054	0.023	0.675	1.271	0.062	0.163	1.204	0.015	0.727
AT5G02530	RNA-binding (RRM/RBD/RNP motifs) family protein	4.8	1.3		0.995	0.086	0.931	1.167	0.176	0.494	1.103	0.134	0.893
AT5G02610	Ribosomal L29 family protein	37.7	1.7		0.971	0.098	0.957	1.14	0.039	0.625	1.089	0.053	0.917
AT5G02870	Ribosomal protein L4/L1 family	37.6	3.7		1.006	0.069	0.881	1.196	0.05	0.375	1.15	0.099	0.812
AT5G02960	Ribosomal protein S12/S23 family protein	34	6.3		0.994	0.063	0.936	1.197	0.037	0.371	1.159	0.046	0.798
AT5G03290	isocitrate dehydrogenase V	17.7	2.3		0.935	0.087	0.785	0.918	0.06	0.188	1.045	0.133	0.998
AT5G03300	adenosine kinase 2	22.2	1		0.544	0.471	0.001	0.766	0.796	0.005	0.715	0.68	0.354
AT5G03345	FUNCTIONS IN: molecular_function unknown; INVOLVED IN: biological_process unknown; LOCATED IN: endomembrane system; EXPRESSED IN: 24 plant structures; EXPRESSED DURING: 15 growth stages; CONTAINS InterPro DOMAIN/s: Magnesium transporter (InterPro:IPR018937); Has 30201 Blast hits to 17322 proteins in 780 species: Archae - 12; Bacteria - 1396; Metazoa - 17338; Fungi - 3422; Plants - 5037; Viruses -…	23.1	1.7	2	1.01	0.02	0.863	1.274	0.066	0.157	1.173	0.282	0.775
AT5G03630	Pyridine nucleotide-disulphide oxidoreductase family protein	23.3	6.3		0.926	0.106	0.742	1.103	0.092	0.831	1.172	0.017	0.777
AT5G03740	histone deacetylase 2C	12.2	3		1.385	0.334	0.046	1.715	0.947	0	1.48	0.413	0.392
AT5G04130	DNA GYRASE B2	3.5	2.3		1.283	0.104	0.12	1.646	0.389	0	1.201	0.094	0.731
AT5G04430	binding to TOMV RNA 1L (long form)	18.1	5.3		1.104	0.083	0.492	1.01	0.183	0.602	0.92	0.117	0.757
AT5G04590	sulfite reductase	4.7	3.7		1.094	0.039	0.526	1.217	0.146	0.302	1.084	0.113	0.926
AT5G04740	ACT domain-containing protein	10.7	3.3		0.935	0.041	0.785	0.957	0.004	0.332	0.963	0.079	0.843
AT5G05010	clathrin adaptor complexes medium subunit family protein	14.5	6.3		1.107	0.066	0.482	1.209	0.069	0.328	1.195	0.047	0.74
AT5G05780	RP non-ATPase subunit 8A	14.8	4		1.066	0.058	0.628	1.113	0.073	0.773	1.012	0.154	0.94
AT5G06600	ubiquitin-specific protease 12	2.3	2.3		0.597	0.53	0.004	0.617	0.575	0	0.704	0.612	0.335
AT5G07340	Calreticulin family protein	10.2	1.3	2	1.304	0.227	0.099	1.284	0.311	0.139	1.301	0.384	0.59
AT5G07350	TUDOR-SN protein 1	31.4	16.7		1.133	0.106	0.403	1.221	0.131	0.289	1.117	0.096	0.868
AT5G07440	glutamate dehydrogenase 2	17.7	6.7		1.1	0.143	0.505	1.104	0.195	0.825	1.145	0.206	0.821
AT5G07860	HXXXD-type acyl-transferase family protein	2.6	1		0.859	0.082	0.446	0.854	0.038	0.055	0.993	0.326	0.903
AT5G08040	mitochondrial import receptor subunit TOM5 homolog	44.4	2.3	1	1.156	0.154	0.341	1.326	0.095	0.08	1.179	0.095	0.766
AT5G08060	unknown protein; FUNCTIONS IN: molecular_function unknown; INVOLVED IN: biological_process unknown; LOCATED IN: mitochondrion; EXPRESSED IN: 24 plant structures; EXPRESSED DURING: 16 growth stages; Has 42 Blast hits to 42 proteins in 17 species: Archae - 0; Bacteria - 0; Metazoa - 0; Fungi - 0; Plants - 41; Viruses - 0; Other Eukaryotes - 1 (source: NCBI BLink).	13	1.3		0.964	0.207	0.923	1.177	0.277	0.451	1.059	0.35	0.972
AT5G08160	serine/threonine protein kinase 3	16.5	4.3		1.134	0.083	0.4	1.053	0.157	0.862	1.131	0.119	0.844
AT5G08180	Ribosomal protein L7Ae/L30e/S12e/Gadd45 family protein	11.1	1.7		1.419	0.205	0.033	1.599	0.156	0.001	1.452	0.191	0.419
AT5G08300	Succinyl-CoA ligase, alpha subunit	27.3	8		1.006	0.045	0.881	1.12	0.125	0.733	1.07	0.107	0.952
AT5G08450	CONTAINS InterPro DOMAIN/s: Histone deacetylation protein Rxt3 (InterPro:IPR013951); Has 34444 Blast hits to 20801 proteins in 1175 species: Archae - 64; Bacteria - 2390; Metazoa - 15568; Fungi - 3729; Plants - 1886; Viruses - 208; Other Eukaryotes - 10599 (source: NCBI BLink).	2.6	1.3		0.751	0.671	0.124	0.886	0.768	0.107	0.847	0.754	0.609
AT5G08530	51 kDa subunit of complex I	18.7	7.3		1.095	0.126	0.522	1.092	0.123	0.897	1.059	0.131	0.972
AT5G08570	Pyruvate kinase family protein	7.8	2.7		0.958	0.144	0.895	0.963	0.246	0.358	0.974	0.267	0.865
AT5G08580	Calcium-binding EF hand family protein	5.5	2.3	1	1.227	0.128	0.194	1.249	0.068	0.211	1.155	0.079	0.804
AT5G08670	ATP synthase alpha/beta family protein	61	25.7		1.108	0.131	0.479	1.195	0.152	0.378	1.162	0.131	0.793
AT5G09590	mitochondrial HSO70 2	22.5	7.7		1.205	0.042	0.233	1.23	0.125	0.262	1.166	0.114	0.786
AT5G09810	actin 7	36.8	2.7		1.01	0.133	0.863	1.007	0.104	0.585	0.992	0.151	0.901
AT5G09900	26S proteasome regulatory subunit, putative (RPN5)	8.1	4		0.988	0.054	0.963	1.074	0.011	0.993	0.984	0.032	0.885
AT5G10010	unknown protein; FUNCTIONS IN: molecular_function unknown; INVOLVED IN: biological_process unknown; LOCATED IN: nucleolus; EXPRESSED IN: 25 plant structures; EXPRESSED DURING: 15 growth stages; BEST Arabidopsis thaliana protein match is: unknown protein (TAIR:AT5G64910.1); Has 33260 Blast hits to 16857 proteins in 1270 species: Archae - 88; Bacteria - 3040; Metazoa - 11915; Fungi - 3137; Plants -…	2.9	1.3		0.624	0.554	0.009	1.215	0.256	0.308	1.074	0.171	0.944
AT5G10160	Thioesterase superfamily protein	5.3	1.3		1.29	0.309	0.113	1.295	0.016	0.121	1.226	0.246	0.694
AT5G10360	Ribosomal protein S6e	38.6	4		0.98	0.015	0.999	1.056	0.054	0.881	1.036	0.054	0.985
AT5G10450	G-box regulating factor 6	24.3	2.3		1.044	0.189	0.716	1.156	0.172	0.546	1.296	0.295	0.596
AT5G10540	Zincin-like metalloproteases family protein	1.4	1		1.101	0.414	0.502	1.061	0.284	0.912	1.035	0.447	0.983
AT5G10840	Endomembrane protein 70 protein family	12.6	3.7	10	1.17	0.078	0.306	1.192	0.033	0.39	1.128	0.159	0.849
AT5G10860	Cystathionine beta-synthase (CBS) family protein	15.5	2.7		0.988	0.29	0.963	1.16	0.318	0.527	1.02	0.354	0.955
AT5G11200	DEAD/DEAH box RNA helicase family protein	21.5	8.7		1.028	0.09	0.783	1.218	0.111	0.298	1.06	0.128	0.97
AT5G11280	unknown protein; BEST Arabidopsis thaliana protein match is: unknown protein (TAIR:AT1G80200.1); Has 30201 Blast hits to 17322 proteins in 780 species: Archae - 12; Bacteria - 1396; Metazoa - 17338; Fungi - 3422; Plants - 5037; Viruses - 0; Other Eukaryotes - 2996 (source: NCBI BLink).	4.8	1	3	1.078	0.059	0.583	1.137	0.063	0.641	1.055	0.14	0.979
AT5G11340	Acyl-CoA N-acyltransferases (NAT) superfamily protein	6.1	1		1.273	0.278	0.131	1.337	0.345	0.069	1.169	0.211	0.782
AT5G11520	aspartate aminotransferase 3	12.8	3.3		1.032	0.195	0.766	1.095	0.161	0.879	0.998	0.085	0.912
AT5G11560	catalytics	9.1	8	1	1.096	0.094	0.519	1.085	0.15	0.939	1.154	0.202	0.806
AT5G11770	NADH-ubiquinone oxidoreductase 20 kDa subunit, mitochondrial	12.4	2.3		1.051	0.059	0.687	1.184	0.211	0.421	1.108	0.145	0.884
AT5G12410	THUMP domain-containing protein	4.6	1.3		0.682	0.618	0.036	0.877	0.766	0.089	0.688	0.596	0.307
AT5G12470	Protein of unknown function (DUF3411)	11.6	3.3		1.101	0.094	0.502	1.125	0.149	0.706	1.095	0.108	0.907
AT5G13110	glucose-6-phosphate dehydrogenase 2	6.2	2.7		0.66	0.581	0.022	0.819	0.739	0.023	0.745	0.663	0.409
AT5G13420	Aldolase-type TIM barrel family protein	18.5	8		1.043	0.082	0.72	1.135	0.103	0.652	1.092	0.094	0.912
AT5G13430	Ubiquinol-cytochrome C reductase iron-sulfur subunit	23.7	6		1.125	0.189	0.426	1.148	0.127	0.585	1.124	0.159	0.856
AT5G13450	delta subunit of Mt ATP synthase	26.3	6.7		1.073	0.15	0.601	1.145	0.111	0.6	1.134	0.082	0.839
AT5G14030	translocon-associated protein beta (TRAPB) family protein	14.9	2	2	1.216	0.1	0.213	1.232	0.131	0.256	1.314	0.234	0.573
AT5G14040	phosphate transporter 3;1	37.8	13.3		1.121	0.142	0.438	1.13	0.173	0.678	1.136	0.17	0.836
AT5G14200	isopropylmalate dehydrogenase 1	5.7	2		1.113	0.051	0.463	1.173	0.068	0.468	1.16	0.073	0.796
AT5G14590	Isocitrate/isopropylmalate dehydrogenase family protein	11.7	2.7		0.859	0.063	0.446	1.012	0.126	0.614	0.989	0.16	0.895
AT5G14600	S-adenosyl-L-methionine-dependent methyltransferases superfamily protein	5.4	1		0.399	0.564	0	0.843	0.198	0.043
AT5G15090	voltage dependent anion channel 3	51.3	8.3		1.185	0.194	0.273	1.153	0.149	0.56	1.164	0.271	0.79
AT5G15200	Ribosomal protein S4	33.7	7.3		0.951	0.032	0.861	1.139	0.081	0.631	1.092	0.079	0.912
AT5G15320	unknown protein; FUNCTIONS IN: molecular_function unknown; INVOLVED IN: biological_process unknown; LOCATED IN: endomembrane system; EXPRESSED IN: 23 plant structures; EXPRESSED DURING: 15 growth stages; BEST Arabidopsis thaliana protein match is: unknown protein (TAIR:AT3G01130.1); Has 64 Blast hits to 64 proteins in 11 species: Archae - 0; Bacteria - 0; Metazoa - 0; Fungi - 0; Plants - 64; Viru…	36	1	1	1.311	0.376	0.093	0.943	0.213	0.274	1.123	0.191	0.858
AT5G15610	Proteasome component (PCI) domain protein	5.3	1		0.62	0.544	0.008	0.868	0.759	0.074	0.791	0.687	0.497
AT5G15650	reversibly glycosylated polypeptide 2	28.8	3.3		0.859	0.137	0.446	1.084	0.072	0.946	1.174	0.3	0.774
AT5G16050	general regulatory factor 5	31	2		0.802	0.171	0.246	1.58	0.309	0.001	1.119	0.189	0.865
AT5G16130	Ribosomal protein S7e family protein	28.1	3		0.98	0.087	0.999	1.098	0.098	0.861	1.105	0.109	0.889
AT5G16390	chloroplastic acetylcoenzyme A carboxylase 1	10.6	2.3		1.131	0.238	0.408	1.155	0.175	0.55	1.096	0.175	0.905
AT5G16590	Leucine-rich repeat protein kinase family protein	1.9	1.3	2	0.837	0.748	0.362	0.801	0.71	0.014	0.788	0.683	0.491
AT5G16840	binding partner of acd11 1	12.6	2		1.082	0.161	0.568	1.309	0.169	0.101	1.241	0.191	0.672
AT5G17190	FUNCTIONS IN: molecular_function unknown; INVOLVED IN: intracellular protein transport; LOCATED IN: endomembrane system, integral to membrane, endoplasmic reticulum; EXPRESSED IN: 23 plant structures; EXPRESSED DURING: 13 growth stages; CONTAINS InterPro DOMAIN/s: B-cell receptor-associated 31-like (InterPro:IPR008417); BEST Arabidopsis thaliana protein match is: unknown protein (TAIR:AT3G03160.1…	5.4	1	3	1.025	0.11	0.796	1.084	0.133	0.946	1.039	0.14	0.991
AT5G17330	glutamate decarboxylase	11	5.7		0.845	0.107	0.391	0.823	0.039	0.026	1.002	0.061	0.92
AT5G17770	NADH:cytochrome B5 reductase 1	30.1	6.3	1	1.205	0.145	0.233	1.123	0.169	0.717	1.091	0.097	0.914
AT5G17820	Peroxidase superfamily protein	4.2	1	1	1.228	0.26	0.193	0.787	0.279	0.009	0.676	0.164	0.287
AT5G17920	Cobalamin-independent synthase family protein	42	17		0.767	0.037	0.156	0.977	0.057	0.425	1.057	0.037	0.976
AT5G18110	novel cap-binding protein	10	1.7		1.042	0.185	0.724	1.361	0.304	0.049	1.258	0.408	0.648
AT5G18380	Ribosomal protein S5 domain 2-like superfamily protein	18.1	1		1.036	0.046	0.749	1.275	0.122	0.155	1.268	0.203	0.634
AT5G18800	Cox19-like CHCH family protein	6.6	1		1.204	0.216	0.235	0.734	0.285	0.001	0.873	0.282	0.662
AT5G19370	rhodanese-like domain-containing protein / PPIC-type PPIASE domain-containing protein	6.5	1.7		0.836	0.735	0.358	1.255	1.087	0.197	0.942	0.817	0.801
AT5G19510	Translation elongation factor EF1B/ribosomal protein S6 family protein	28	3.7		1.279	0.165	0.124	1.417	0.155	0.021	1.157	0.141	0.801
AT5G19690	staurosporin and temperature sensitive 3-like A	4.7	3	12	0.966	0.092	0.933	1.029	0.315	0.715	1.099	0.101	0.9
AT5G19760	Mitochondrial substrate carrier family protein	32.7	8.3		1.127	0.124	0.42	1.084	0.172	0.946	1.071	0.16	0.95
AT5G19770	tubulin alpha-3	27.6	1.7		0.832	0.086	0.344	0.98	0.201	0.44	0.958	0.073	0.834
AT5G20010	RAS-related nuclear protein-1	21	4.3		0.972	0.048	0.961	1.192	0.128	0.39	1.113	0.053	0.875
AT5G20080	FAD/NAD(P)-binding oxidoreductase	29.4	7.7		1.08	0.062	0.575	1.095	0.103	0.879	1.069	0.095	0.953
AT5G20090	Uncharacterised protein family (UPF0041)	10.9	1.3		1.213	0.04	0.218	1.177	0.326	0.451	1.085	0.069	0.925
AT5G20290	Ribosomal protein S8e family protein	39	7		1.019	0.091	0.822	1.156	0.104	0.546	1.061	0.062	0.968
AT5G20720	chaperonin 20	28.6	5		1.083	0.153	0.564	1.275	0.042	0.155	1.279	0.21	0.619
AT5G20890	TCP-1/cpn60 chaperonin family protein	11.8	5.7		0.923	0.057	0.728	1.152	0.046	0.565	1.16	0.053	0.796
AT5G22050	Protein kinase superfamily protein	2.7	1		1.013	0.105	0.849	0.975	0.084	0.415	1.051	0.132	0.987
AT5G22440	Ribosomal protein L1p/L10e family	34.4	1.3		0.857	0.126	0.438	1.125	0.199	0.706	1.162	0.183	0.793
AT5G22650	histone deacetylase 2B	8.9	2.3		0.999	0.866	0.913	1.228	1.107	0.268	1.221	1.122	0.701
AT5G22880	histone B2	34.3	1		1.152	0.192	0.351	1.445	0.118	0.014	1.332	0.201	0.55
AT5G23140	nuclear-encoded CLP protease P7	9.5	1.3		0.633	0.896	0.012	0.689	0.975	0	0.643	0.909	0.235
AT5G23300	pyrimidine d	6	2.3		1.07	0.177	0.613	1.361	0.139	0.049	1.16	0.126	0.796
AT5G23575	Transmembrane CLPTM1 family protein	1.9	1	4	1.097	0.158	0.515	1.041	0.129	0.788	1.17	0.274	0.78
AT5G23630	phosphate deficiency response 2	1.6	2	10	1.142	0.311	0.377	1.053	0.203	0.862	1.077	0.291	0.939
AT5G23740	ribosomal protein S11-beta	30.4	1.3		0.843	0.081	0.384	1.21	0.13	0.325	1.106	0.182	0.887
AT5G23820	MD-2-related lipid recognition domain-containing protein	17.9	3		1.129	0.091	0.414	1.146	0.06	0.595	1.264	0.081	0.639
AT5G23830	MD-2-related lipid recognition domain-containing protein	27	3.7	1	1.215	0.016	0.215	0.904	0.051	0.148	1.186	0.111	0.755
AT5G23900	Ribosomal protein L13e family protein	20.2	2.7		1.027	0.041	0.788	1.166	0.079	0.499	1.177	0.058	0.769
AT5G24710	Transducin/WD40 repeat-like superfamily protein	1.7	2		0.937	0.238	0.795	1.313	0.19	0.096	0.953	0.074	0.824
AT5G25100	Endomembrane protein 70 protein family	13.7	4	10	1.11	0.157	0.472	1.052	0.17	0.856	1.122	0.132	0.86
AT5G25754	RNA polymerase I-associated factor PAF67	8.8	4.7		1.161	0.14	0.328	1.293	0.111	0.124	1.058	0.167	0.974
AT5G25940	early nodulin-related	15.7	1	2	1.115	0.153	0.457	1.131	0.4	0.673	1.096	0.075	0.905
AT5G26260	TRAF-like family protein	51.6	14.3		1.16	0.192	0.33	0.954	0.152	0.319	1.173	0.207	0.775
AT5G26360	TCP-1/cpn60 chaperonin family protein	15.2	8.3		1.024	0.105	0.801	1.219	0.062	0.295	1.099	0.022	0.9
AT5G26667	P-loop containing nucleoside triphosphate hydrolases superfamily protein	33.8	6.3		0.93	0.108	0.761	1.011	0.108	0.608	1.019	0.116	0.953
AT5G26780	serine hydroxymethyltransferase 2	13.5	6.3		1.043	0.052	0.72	1.09	0.149	0.909	1.054	0.107	0.981
AT5G26830	Threonyl-tRNA synthetase	3.9	2		0.959	0.049	0.899	1.229	0.375	0.265	1.166	0.306	0.786
AT5G27120	NOP56-like pre RNA processing ribonucleoprotein	6.8	2		0.806	0.7	0.258	1.066	0.949	0.943	0.918	0.845	0.753
AT5G27540	MIRO-related GTP-ase 1	8.7	3.3	1	1.057	0.213	0.663	1.288	0.342	0.132	1.049	0.191	0.99
AT5G27640	translation initiation factor 3B1	4.2	2.7		0.985	0.223	0.977	1.138	0.318	0.636	1.079	0.205	0.935
AT5G27770	Ribosomal L22e protein family	45.2	2		1.037	0.055	0.745	1.149	0.107	0.58	1.096	0.096	0.905
AT5G27850	Ribosomal protein L18e/L15 superfamily protein	51	8.7		1.021	0.046	0.814	1.194	0.093	0.382	1.134	0.073	0.839
AT5G28050	Cytidine/deoxycytidylate deaminase family protein	12.8	1.7		0.728	0.092	0.086	0.929	0.081	0.223	1.02	0.26	0.955
AT5G28220	Protein prenylyltransferase superfamily protein	5	1.3		0.852	0.345	0.418	1.002	0.166	0.557	0.911	0.226	0.739
AT5G28540	heat shock protein 70 (Hsp 70) family protein	51.7	2.3	1	1.04	0.125	0.732	1.124	0.031	0.711	1.167	0.105	0.785
AT5G28840	GDP-D-mannose 3',5'-epimerase	5.5	1.3		0.69	0.617	0.043	0.738	0.705	0.002	0.851	0.778	0.617
AT5G35160	Endomembrane protein 70 protein family	3.5	1.3	10	1.394	0.161	0.042	1.427	0.153	0.018	1.349	0.191	0.53
AT5G35360	acetyl Co-enzyme a carboxylase biotin carboxylase subunit	23.8	11.7		1.075	0.055	0.594	1.178	0.158	0.446	1.121	0.148	0.861
AT5G35530	Ribosomal protein S3 family protein	54.8	1.7		0.996	0.118	0.926	1.14	0.129	0.625	1.172	0.221	0.777
AT5G35590	proteasome alpha subunit A1	14.1	2.7		1.024	0.169	0.801	1.207	0.199	0.335	1.065	0.174	0.961
AT5G35620	Eukaryotic initiation factor 4E protein	8.3	1.7		0.996	0.281	0.926	1.173	0.302	0.468	1.063	0.147	0.964
AT5G35630	glutamine synthetase 2	11.8	4.3		0.933	0.119	0.776	0.968	0.089	0.381	0.973	0.156	0.863
AT5G35940	Mannose-binding lectin superfamily protein	39.6	14.3		1.035	0.175	0.753	1.406	0.19	0.025	1.201	0.224	0.731
AT5G36230	ARM repeat superfamily protein	7.4	3.3		0.934	0.165	0.78	0.983	0.271	0.455	0.938	0.061	0.793
AT5G36880	acetyl-CoA synthetase	7.6	3.7		0.901	0.193	0.626	1.133	0.038	0.662	1.11	0.159	0.88
AT5G37510	NADH-ubiquinone dehydrogenase, mitochondrial, putative	19.2	13		1.048	0.098	0.699	1.178	0.155	0.446	1.136	0.177	0.836
AT5G38470	Rad23 UV excision repair protein family	6.7	2		1.05	0.227	0.691	1.281	0.327	0.144	1.224	0.282	0.697
AT5G38480	general regulatory factor 3	47.6	4.3		1.029	0.216	0.779	1.257	0.172	0.193	1.239	0.225	0.675
AT5G38530	tryptophan synthase beta type 2	9.3	2.7		1.105	0.161	0.489	1.124	0.044	0.711	1.211	0.097	0.716
AT5G39510	Vesicle transport v-SNARE family protein	7.5	1.3	1	1.101	0.129	0.502	1.179	0.204	0.442	1.241	0.224	0.672
AT5G39570	FUNCTIONS IN: molecular_function unknown; INVOLVED IN: biological_process unknown; LOCATED IN: cytosol, nucleus; EXPRESSED IN: 25 plant structures; EXPRESSED DURING: 14 growth stages; BEST Arabidopsis thaliana protein match is: glycine-rich protein (TAIR:AT3G29075.1); Has 30201 Blast hits to 17322 proteins in 780 species: Archae - 12; Bacteria - 1396; Metazoa - 17338; Fungi - 3422; Plants - 5037;…	7.4	2		0.691	0.615	0.043	0.771	0.736	0.006	0.721	0.625	0.365
AT5G40480	embryo defective 3012	0.7	1.3	1	1.52	0.446	0.011	1.635	0.043	0	1.65	0.239	0.262
AT5G40490	RNA-binding (RRM/RBD/RNP motifs) family protein	4.2	1.7		1.132	0.199	0.405	1.47	0.171	0.009	1.206	0.17	0.724
AT5G40770	prohibitin 3	30	3.7		1.128	0.091	0.417	1.253	0.116	0.202	1.194	0.112	0.742
AT5G40890	chloride channel A	2.8	1.3	11	1.06	0.408	0.651	0.929	0.351	0.223	1.004	0.473	0.924
AT5G41520	RNA binding Plectin/S10 domain-containing protein	28.3	4.3		0.939	0.074	0.804	1.108	0.116	0.802	1.128	0.091	0.849
AT5G41670	6-phosphogluconate dehydrogenase family protein	14.3	3		1.023	0.182	0.805	1.039	0.124	0.776	1.032	0.298	0.978
AT5G41950	Tetratricopeptide repeat (TPR)-like superfamily protein	1.4	1		1.017	0.326	0.831	1.098	0.235	0.861	1.13	0.34	0.846
AT5G42020	Heat shock protein 70 (Hsp 70) family protein	53.4	3.3	1	0.996	0.055	0.926	1.04	0.102	0.782	1.085	0.106	0.925
AT5G42080	dynamin-like protein	15.3	9		1.02	0.176	0.818	1.07	0.099	0.968	0.97	0.074	0.857
AT5G42090	Lung seven transmembrane receptor family protein	4.1	1.3	7	0.683	0.621	0.037	0.559	0.537	0	0.64	0.634	0.231
AT5G42570	B-cell receptor-associated 31-like	7.2	1.3	3	1.322	0.649	0.084	1.183	0.367	0.425	1.239	0.712	0.675
AT5G42590	cytochrome P450, family 71, subfamily A, polypeptide 16	8.3	3	1	1.137	0.173	0.391	1.246	0.185	0.219	1.251	0.367	0.657
AT5G42980	thioredoxin 3	48.9	6		1.039	0.02	0.736	1.068	0.092	0.956	1.198	0.099	0.736
AT5G43060	Granulin repeat cysteine protease family protein	6.5	2.7		0.833	0.043	0.347	0.895	0.132	0.126	1	0.075	0.916
AT5G43460	HR-like lesion-inducing protein-related	9.7	2	3	1.246	0.283	0.166	1.242	0.154	0.229	1.176	0.348	0.77
AT5G43970	translocase of outer membrane 22-V	32.3	3	1	1.117	0.099	0.45	1.197	0.115	0.371	1.089	0.115	0.917
AT5G44500	Small nuclear ribonucleoprotein family protein	10.5	3		1.072	0.103	0.605	1.371	0.164	0.043	1.199	0.13	0.734
AT5G45750	RAB GTPase homolog A1C	34.6	1		0.847	0.245	0.399	0.969	0.269	0.386	1.131	0.139	0.844
AT5G45775	Ribosomal L5P family protein	20.5	3.7		0.987	0.094	0.968	1.154	0.086	0.555	1.075	0.126	0.943
AT5G46160	Ribosomal protein L14p/L23e family protein	7.4	1.3		0.577	0.816	0.002	1.318	1.864	0.09	0.814	1.151	0.542
AT5G46290	3-ketoacyl-acyl carrier protein synthase I	16.8	4.7		1.028	0.026	0.783	1.032	0.097	0.733	1.02	0.106	0.955
AT5G46430	Ribosomal protein L32e	33.3	2		1.353	0.471	0.063	1.181	0.028	0.434	1.378	0.284	0.496
AT5G47030	ATPase, F1 complex, delta/epsilon subunit	14.1	2.7		1.048	0.113	0.699	1.072	0.154	0.98	1.048	0.138	0.992
AT5G47210	Hyaluronan / mRNA binding family	12.6	3.7		0.904	0.056	0.64	1.11	0.107	0.79	1.145	0.06	0.821
AT5G47570	unknown protein; Has 30201 Blast hits to 17322 proteins in 780 species: Archae - 12; Bacteria - 1396; Metazoa - 17338; Fungi - 3422; Plants - 5037; Viruses - 0; Other Eukaryotes - 2996 (source: NCBI BLink).	11.2	1.7	1	1.092	0.143	0.533	1.085	0.122	0.939	1.035	0.115	0.983
AT5G47770	farnesyl diphosphate synthase 1	8.6	3.7		0.842	0.041	0.38	1.032	0.093	0.733	0.986	0.112	0.889
AT5G47890	NADH-ubiquinone oxidoreductase B8 subunit, putative	16.8	1.7		1.122	0.167	0.435	1.135	0.303	0.652	1.091	0.234	0.914
AT5G47930	Zinc-binding ribosomal protein family protein	36.9	2		1.06	0.204	0.651	1.093	0.186	0.891	1.052	0.224	0.985
AT5G47990	cytochrome P450, family 705, subfamily A, polypeptide 5	11.5	4		1.138	0.149	0.388	1.19	0.148	0.397	1.263	0.115	0.641
AT5G48000	cytochrome P450, family 708, subfamily A, polypeptide 2	4.1	1.7	1	1.152	0.213	0.351	1.105	0.371	0.819	1.04	0.339	0.993
AT5G48230	acetoacetyl-CoA thiolase 2	15	5.3		0.802	0.161	0.246	0.962	0.153	0.354	1.01	0.131	0.936
AT5G48580	FK506- and rapamycin-binding protein 15 kD-2	17.6	3	1	1.02	0.037	0.818	1.043	0.076	0.8	1.021	0.126	0.957
AT5G48810	cytochrome B5 isoform D	31.9	4	1	1.066	0.152	0.628	0.986	0.215	0.471	1.084	0.281	0.926
AT5G49030	tRNA synthetase class I (I, L, M and V) family protein	1.7	1.3		0.614	0.653	0.007	0.588	0.545	0	0.577	0.539	0.147
AT5G49555	FAD/NAD(P)-binding oxidoreductase family protein	3.2	1.7		0.724	0.631	0.08	0.913	0.794	0.173	0.896	0.778	0.708
AT5G50810	translocase inner membrane subunit 8	19.5	1.7		1.151	0.077	0.353	1.152	0.162	0.565	1.198	0.11	0.736
AT5G50850	Transketolase family protein	16	4.7		1.02	0.031	0.818	1.008	0.06	0.591	1.025	0.122	0.964
AT5G52240	membrane steroid binding protein 1	8.6	1	1	1.106	0.293	0.485	1.161	0.182	0.522	1.128	0.167	0.849
AT5G52650	RNA binding Plectin/S10 domain-containing protein	22.3	2.7		0.895	0.056	0.599	1.132	0.041	0.668	1.046	0.079	0.996
AT5G52840	NADH-ubiquinone oxidoreductase-related	26	4.3		1.039	0.129	0.736	1.132	0.102	0.668	1.114	0.086	0.873
AT5G52920	plastidic pyruvate kinase beta subunit 1	18.5	5.7		1.104	0.225	0.492	1.182	0.147	0.43	1.241	0.164	0.672
AT5G53140	Protein phosphatase 2C family protein	4.8	2		1.086	0.222	0.554	0.96	0.159	0.345	1.005	0.159	0.926
AT5G53460	NADH-dependent glutamate synthase 1	5.6	9.7		1.068	0.062	0.62	0.995	0.067	0.518	0.937	0.081	0.791
AT5G53560	cytochrome B5 isoform E	32.1	3	1	1.009	0.039	0.867	1.055	0.083	0.875	1.126	0.096	0.853
AT5G53650	unknown protein; FUNCTIONS IN: molecular_function unknown; INVOLVED IN: biological_process unknown; LOCATED IN: endomembrane system; EXPRESSED IN: 23 plant structures; EXPRESSED DURING: 15 growth stages; Has 30201 Blast hits to 17322 proteins in 780 species: Archae - 12; Bacteria - 1396; Metazoa - 17338; Fungi - 3422; Plants - 5037; Viruses - 0; Other Eukaryotes - 2996 (source: NCBI BLink).	25	1.3	1	1.069	0.456	0.616	1.311	0.481	0.098	1.378	0.772	0.496
AT5G53850	haloacid dehalogenase-like hydrolase family protein	4.5	1.3		0.756	0.788	0.133	0.919	0.858	0.191	0.896	0.829	0.708
AT5G54370	Late embryogenesis abundant (LEA) protein-related	4.2	1	1	0.378	0.655	0	0.355	0.615	0	0.31	0.538	0.003
AT5G54640	Histone superfamily protein	22.3	1		0.469	0.663	0	0.623	0.881	0	0.6	0.849	0.175
AT5G54810	tryptophan synthase beta-subunit 1	4.8	2		1.177	0.085	0.29	1.309	0.107	0.101	1.14	0.155	0.829
AT5G54900	RNA-binding protein 45A	7.6	2		1.256	0.1	0.152	1.368	0.181	0.045	1.179	0.145	0.766
AT5G55070	Dihydrolipoamide succinyltransferase	13.9	1.3		1.136	0.393	0.394	1.282	0.24	0.142	1.145	0.177	0.821
AT5G55610	unknown protein; LOCATED IN: mitochondrion, plastid, membrane; EXPRESSED IN: 25 plant structures; EXPRESSED DURING: 13 growth stages; Has 35333 Blast hits to 34131 proteins in 2444 species: Archae - 798; Bacteria - 22429; Metazoa - 974; Fungi - 991; Plants - 531; Viruses - 0; Other Eukaryotes - 9610 (source: NCBI BLink).	13.6	4.3		1.088	0.165	0.547	1.029	0.134	0.715	1.048	0.089	0.992
AT5G56010	heat shock protein 81-3	36	1		1.006	0.123	0.881	1.263	0.161	0.179	1.346	0.17	0.534
AT5G56030	heat shock protein 81-2	36	1		1.024	0.135	0.801	1.307	0.211	0.104	1.251	0.059	0.657
AT5G56360	calmodulin-binding protein	2	1.3		1.376	0.126	0.05	1.719	0.226	0	0.861	0.756	0.637
AT5G56500	TCP-1/cpn60 chaperonin family protein	19.8	3.3		1.188	0.103	0.267	1.078	0.053	0.982	1.038	0.055	0.989
AT5G56710	Ribosomal protein L31e family protein	14.9	1.7		0.971	0.033	0.957	1.154	0.035	0.555	1.107	0.058	0.886
AT5G57290	60S acidic ribosomal protein family	13.3	1		1.21	0.183	0.224	1.013	0.092	0.62	1.103	0.098	0.893
AT5G57460	unknown protein; FUNCTIONS IN: molecular_function unknown; INVOLVED IN: biological_process unknown; LOCATED IN: plasma membrane, chloroplast; EXPRESSED IN: 23 plant structures; EXPRESSED DURING: 13 growth stages; Has 166 Blast hits to 166 proteins in 41 species: Archae - 0; Bacteria - 0; Metazoa - 112; Fungi - 4; Plants - 36; Viruses - 0; Other Eukaryotes - 14 (source: NCBI BLink).	1.7	1		0.975	0.144	0.976	0.753	0.654	0.003	0.67	0.582	0.277
AT5G57490	voltage dependent anion channel 4	9.4	1.7		1.17	0.119	0.306	1.149	0.144	0.58	1.689	0.222	0.239
AT5G57870	MIF4G domain-containing protein / MA3 domain-containing protein	6.4	4.3		1.043	0.114	0.72	1.191	0.019	0.394	1.091	0.044	0.914
AT5G58290	regulatory particle triple-A ATPase 3	14.3	3.7		0.939	0.078	0.804	1.158	0.092	0.536	1.096	0.083	0.905
AT5G58420	Ribosomal protein S4 (RPS4A) family protein	60.1	1		1.035	0.226	0.753	1.223	0.175	0.283	1.249	0.308	0.66
AT5G58710	rotamase CYP 7	16.3	1.3		1.101	0.137	0.502	1.17	0.058	0.481	1.221	0.206	0.701
AT5G58784	Undecaprenyl pyrophosphate synthetase family protein	4.1	1.3	1	1.133	0.21	0.403	1.47	0.243	0.009	1.954	0.308	0.125
AT5G59910	Histone superfamily protein	40.2	1.3		1.176	0.191	0.293	1.153	0.121	0.56	1.111	0.006	0.879
AT5G59950	RNA-binding (RRM/RBD/RNP motifs) family protein	5.1	1		1.03	0.068	0.775	1.018	0.265	0.649	1.108	0.135	0.884
AT5G60640	PDI-like 1-4	20	11.3		1.023	0.085	0.805	1.107	0.057	0.808	1.073	0.017	0.946
AT5G60700	glycosyltransferase family protein 2	1.7	1		0.727	0.648	0.084	0.631	0.604	0	0.576	0.512	0.145
AT5G60920	COBRA-like extracellular glycosyl-phosphatidyl inositol-anchored protein family	2.2	1	1	1.125	0.186	0.426	0.943	0.048	0.274	0.982	0.143	0.881
AT5G60960	Pentatricopeptide repeat (PPR) superfamily protein	2.8	1		1.132	0.384	0.405	1.08	0.455	0.97	1.098	0.368	0.901
AT5G60980	Nuclear transport factor 2 (NTF2) family protein with RNA binding (RRM-RBD-RNP motifs) domain	7.1	3		1.031	0.096	0.77	1.096	0.054	0.873	1.074	0.095	0.944
AT5G61240	Leucine-rich repeat (LRR) family protein	8.4	2		1.092	0.318	0.533	1.021	0.304	0.667	1.155	0.331	0.804
AT5G61780	TUDOR-SN protein 2	20.4	7.3		1.045	0.073	0.711	1.202	0.197	0.352	1.088	0.247	0.919
AT5G61790	calnexin 1	32.3	13.7	1	1.134	0.087	0.4	1.149	0.125	0.58	1.199	0.086	0.734
AT5G61970	signal recognition particle-related / SRP-related	1.5	1		0.721	0.625	0.076	1.212	0.119	0.318	1.024	0.098	0.963
AT5G62190	DEAD box RNA helicase (PRH75)	5.8	3.3		1.795	0.274	0	2.232	0.378	0	1.814	0.16	0.176
AT5G62390	BCL-2-associated athanogene 7	10.8	3.7		0.92	0.057	0.714	1.219	0.104	0.295	1.05	0.026	0.989
AT5G62440	Protein of unknown function (DUF3223)	5.6	1.3		1.414	0.214	0.034	1.577	0.166	0.001	1.335	0.133	0.547
AT5G62530	aldehyde dehydrogenase 12A1	3.7	1.7		0.888	0.774	0.568	0.82	0.74	0.024	0.859	0.761	0.633
AT5G62690	tubulin beta chain 2	36.6	2.3		0.943	0.159	0.823	1.338	0.04	0.068	1.375	0.114	0.5
AT5G63400	adenylate kinase 1	40.4	7.7		1.103	0.102	0.495	1.101	0.055	0.843	1.089	0.053	0.917
AT5G63510	gamma carbonic anhydrase like 1	7.9	1.7		1.045	0.129	0.711	1.17	0.227	0.481	1.122	0.495	0.86
AT5G63840	Glycosyl hydrolases family 31 protein	2.4	2		1.03	0.067	0.775	1.189	0.153	0.401	1.229	0.178	0.689
AT5G64030	S-adenosyl-L-methionine-dependent methyltransferases superfamily protein	3.3	1.7	1	0.956	0.316	0.885	1.06	0.091	0.906	0.711	0.631	0.347
AT5G64140	ribosomal protein S28	18.8	1		0.939	0.075	0.804	1.337	0.275	0.069	1.297	0.189	0.595
AT5G64300	GTP cyclohydrolase II	3.8	2.3		1.142	0.068	0.377	1.006	0.054	0.579	1.091	0.027	0.914
AT5G65020	annexin 2	27.3	7.7		0.885	0.124	0.555	1.073	0.078	0.987	1.103	0.174	0.893
AT5G65430	general regulatory factor 8	21.8	1.3		0.773	0.67	0.17	0.641	0.559	0	0.716	0.626	0.356
AT5G65720	nitrogen fixation S (NIFS)-like 1	11.3	3.7		1.136	0.363	0.394	1.249	0.035	0.211	1.157	0.382	0.801
AT5G65810	unknown protein; BEST Arabidopsis thaliana protein match is: unknown protein (TAIR:AT3G49720.2); Has 30201 Blast hits to 17322 proteins in 780 species: Archae - 12; Bacteria - 1396; Metazoa - 17338; Fungi - 3422; Plants - 5037; Viruses - 0; Other Eukaryotes - 2996 (source: NCBI BLink).	11.4	1.3	1	0.6	1.039	0.005	0.373	0.646	0	0.275	0.476	0.001
AT5G66280	GDP-D-mannose 4,6-dehydratase 1	12.5	2		0.927	0.392	0.747	1.153	0.644	0.56	1.176	0.714	0.77
AT5G66510	gamma carbonic anhydrase 3	19.3	2.3		0.795	0.689	0.226	0.747	0.647	0.002	0.793	0.686	0.501
AT5G66680	dolichyl-diphosphooligosaccharide-protein glycosyltransferase 48kDa subunit family protein	34.4	13.3	1	1.112	0.126	0.466	1.111	0.189	0.785	1.136	0.165	0.836
AT5G66760	succinate dehydrogenase 1-1	15.7	6.7		1.082	0.124	0.568	1.081	0.166	0.964	1.06	0.138	0.97
AT5G66860	Ribosomal protein L25/Gln-tRNA synthetase, anti-codon-binding domain	11.6	2.7		1.071	0.106	0.609	1.303	0.118	0.109	1.254	0.362	0.653
AT5G67500	voltage dependent anion channel 2	50.4	11.3		1.082	0.16	0.568	1.091	0.157	0.903	1.091	0.157	0.914
AT5G67590	NADH-ubiquinone oxidoreductase-related	20.6	3.7		1.013	0.136	0.849	1.146	0.142	0.595	1.136	0.222	0.836
ATCG00500	acetyl-CoA carboxylase carboxyl transferase subunit beta	7.1	3.3		0.979	0.192	0.994	1.088	0.014	0.921	1.029	0.15	0.972
ATMG00070	NADH dehydrogenase subunit 9	11.1	2.3		1.049	0.339	0.695	1.2	0.339	0.36	0.926	0.348	0.769
ATMG00160	cytochrome oxidase 2	9.9	3.3	2	0.959	0.094	0.899	1.135	0.107	0.652	1.125	0.109	0.855
ATMG00285	NADH dehydrogenase 2A	2.2	1	12	1.058	0.118	0.659	1.203	0.134	0.349	1.1	0.219	0.898
ATMG00510	NADH dehydrogenase subunit 7	7.4	3		1.092	0.098	0.533	1.148	0.108	0.585	1.131	0.108	0.844
ATMG00640	hydrogen ion transporting ATP synthases, rotational mechanism;zinc ion binding	15.5	3.7		1.206	0.156	0.231	1.234	0.088	0.251	1.124	0.13	0.856
