# Supplementary material for: Quantitative Proteomic Analysis of the Response to Zinc, Magnesium, and Calcium Deficiency in Specific Cell Types of Arabidopsis Roots
Source: Proteomes. 2016 Jan 12;4(1):1. doi: 10.3390/proteomes4010001 (PMC5217369; doi:10.3390/proteomes4010001)
Supplement: Supplementary file 1 [file proteomes-04-00001-s001.zip › proteomes-105581-supplementary/Supplemental Table S2.xlsx]

## Sheet: Sheet1
Supplemental Table S2. List of all proteins identified by FACS-iTRAQ-OFFGEL analysis in pericycle, endodermis and cortex from roots grown on basal, 0-Zn, 0-Mg or 0.5-Ca medium. Only proteins identified and quantified in all three independent experiments are listed. Peptides from pericycle cells from roots grown on basal, 0-Zn, 0-Mg or 0.5-Ca medium were labeled with iTRAQ-114 (basal), 115 (0-Zn),…
					0-Zn/ basal			0-Mg/ basal			0.5-Ca/ basal
AGI Code	Protein	Coverage	Peptide	TM	Ratio	SD	p-value	Ratio	SD	p-value	Ratio	SD	p-value
AT1G01090	pyruvate dehydrogenase E1 alpha	40.65	9.33333		0.929719	0.159284	0.471296	1.13546	0.125772	0.371539	1.17645	0.234513	0.342471
AT1G01620	plasma membrane intrinsic protein 1C	31.78	1.33333	6	0.788779	0.245209	0.172216	1.05188	0.123857	0.942146	1.10504	0.198774	0.865268
AT1G01960	SEC7-like guanine nucleotide exchange family protein	1.66	2		0.988219	0.102256	0.136821	1.01074	0.161316	0.56303	1.21546	0.203447	0.174546
AT1G02080	transcription regulators	2.31	3.66667		1.17729	0.281061	0.000208929	1.07961	0.0811261	0.793607	1.1621	0.478398	0.424081
AT1G02690	importin alpha isoform 6	9.48	3		1.10137	0.427544	0.00421898	1.25698	0.376166	0.0283407	1.23389	0.200313	0.120662
AT1G02780	Ribosomal protein L19e family protein	23.36	4		0.883311	0.0435678	0.950097	0.987818	0.123612	0.383682	1.00205	0.0367156	0.291284
AT1G03330	Small nuclear ribonucleoprotein family protein	13.98	1		0.90379	0.130866	0.718314	0.918898	0.246199	0.0730974	1.18068	0.232217	0.316145
AT1G03860	prohibitin 2	39.16	3		0.888036	0.143631	0.89324	1.02849	0.208639	0.714223	1.22035	0.180972	0.158789
AT1G04080	Tetratricopeptide repeat (TPR)-like superfamily protein	1.95	1.66667		0.886888	0.121587	0.904551	1.10171	0.181669	0.604322	1.086	0.14063	0.962143
AT1G04170	eukaryotic translation initiation factor 2 gamma subunit	10.54	2.66667		0.86431	0.0165661	0.831074	1.03767	0.146265	0.807986	1.0924	0.194178	0.982836
AT1G04410	Lactate/malate dehydrogenase family protein	27.71	7.33333		0.921641	0.0691958	0.541339	1.12604	0.144462	0.428182	1.10275	0.119695	0.883138
AT1G04630	GRIM-19 protein	13.29	1.33333	1	0.825917	0.172356	0.433141	1.07566	0.19707	0.830219	1.02511	0.228376	0.440595
AT1G04820	tubulin alpha-4 chain	34.89	1		0.960193	0.0973954	0.261406	1.27719	0.0287199	0.0166941	1.15889	0.0433385	0.443083
AT1G06220	Ribosomal protein S5/Elongation factor G/III/V family protein	12.46	8		0.835867	0.112521	0.527917	0.948949	0.114606	0.166502	0.982136	0.126154	0.190967
AT1G06760	winged-helix DNA-binding transcription factor family protein	8.76	2.33333		1.21709	0.270415	3.59827e-05	1.02026	0.203632	0.641511	1.07994	0.147967	0.907
AT1G06950	translocon at the inner envelope membrane of chloroplasts 110	8.86	5		0.833309	0.140893	0.49854	0.92834	0.157207	0.09527	1.02042	0.190969	0.405179
AT1G07070	Ribosomal protein L35Ae family protein	13.39	1		0.925019	0.117306	0.514405	1.0037	0.139433	0.504936	1.05296	0.178327	0.664444
AT1G07660	Histone superfamily protein	50.49	5		0.871016	0.0936619	0.911637	1.04945	0.141954	0.913277	1.0563	0.0642507	0.690506
AT1G07670	endomembrane-type CA-ATPase 4	3.02	1.66667	8	0.948095	0.155453	0.335284
AT1G07770	ribosomal protein S15A	60	7.33333		0.86851	0.0627022	0.888555	1.00461	0.0617266	0.513062	1.09681	0.0972188	0.937267
AT1G07890	ascorbate peroxidase 1	48.59	7.66667		0.938602	0.0456068	0.399491	1.1105	0.096623	0.534152	1.16416	0.106497	0.411709
AT1G07920	GTP binding Elongation factor Tu family protein	36.53	14.6667		0.915201	0.0633379	0.607166	1.11615	0.0406131	0.497258	1.15148	0.0567409	0.496325
AT1G08200	UDP-D-apiose/UDP-D-xylose synthase 2	2.83	1.33333		0.751285	0.0591988	0.0464577	0.909755	0.215506	0.0551828	0.840293	0.138502	0.00110197
AT1G08360	Ribosomal protein L1p/L10e family	56.02	1.66667		0.881621	0.0829284	0.961547	1.06163	0.155478	0.961879	1.04005	0.162313	0.555655
AT1G08480	unknown protein; FUNCTIONS IN: molecular_function unknown; INVOLVED IN: biological_process unknown; LOCATED IN: mitochondrion, plasma membrane, plastid, vacuole; EXPRESSED IN: 27 plant structures; EXPRESSED DURING: 15 growth stages; Has 39 Blast hits to 39 proteins in 13 species: Archae - 0; Bacteria - 0; Metazoa - 0; Fungi - 0; Plants - 39; Viruses - 0; Other Eukaryotes - 0 (source: NCBI BLink).	12.68	1.33333		1.02598	0.134243	0.0492486	1.0025	0.162963	0.49687	1.04886	0.253574	0.630209
AT1G08780	ABI3-interacting protein 3	9.3	1		1.01597	0.30138	0.0654458	1.03898	0.149257	0.817491	1.18188	0.0522138	0.311057
AT1G09210	calreticulin 1b	21.7	5	1	0.904652	0.218868	0.707857	1.1876	0.19017	0.140415	1.16826	0.281683	0.387677
AT1G09590	Translation protein SH3-like family protein	20.12	5		0.887413	0.0322931	0.904551	1.05103	0.0895414	0.932522	1.11036	0.106708	0.821051
AT1G09640	Translation elongation factor EF1B, gamma chain	15.22	3.33333		0.853322	0.206794	0.70703	1.09423	0.0825462	0.670475	1.20109	0.286176	0.225265
AT1G09780	Phosphoglycerate mutase, 2,3-bisphosphoglycerate-independent	25.31	6.66667		0.885985	0.149934	0.915895	1.10524	0.0998886	0.580412	1.12828	0.200851	0.668956
AT1G10490	Domain of unknown function (DUF1726) ;Putative ATPase (DUF699)	2.92	1.66667		0.764663	0.0451296	0.078929	1.17592	0.321749	0.178599	1.13577	0.118555	0.605815
AT1G10630	ADP-ribosylation factor A1F	45.86	7.33333		0.949823	0.0594434	0.322049	1.05603	0.0870456	0.980622	1.07889	0.0470854	0.897816
AT1G11580	methylesterase PCR A	12.21	6	1	0.910534	0.158473	0.646556	1.10554	0.0836318	0.572555	1.08948	0.0992621	0.989685
AT1G11650	RNA-binding (RRM/RBD/RNP motifs) family protein	6.54	2.66667		0.788073	0.180169	0.167216	0.963859	0.186183	0.236411	1.04855	0.214199	0.630209
AT1G11680	CYTOCHROME P450 51G1	22.54	8	1	0.859129	0.206219	0.774158	1.07027	0.147248	0.886071	1.02375	0.277424	0.433387
AT1G11860	Glycine cleavage T-protein family	16.18	3.33333		0.738102	0.142056	0.0269185	1.02209	0.0962848	0.659455	1.01018	0.101982	0.339197
AT1G12000	Phosphofructokinase family protein	11.84	4		0.798368	0.0759756	0.221991	0.970791	0.107056	0.274854	1.06015	0.0636735	0.725711
AT1G12230	Aldolase superfamily protein	8.89	1.33333		0.988217	0.16524	0.136821	1.13067	0.368956	0.396061	1.1274	0.50044	0.677061
AT1G12840	vacuolar ATP synthase subunit C (VATC) / V-ATPase C subunit / vacuolar proton pump C subunit (DET3)	19.47	4.66667		0.847953	0.134289	0.652411	0.997102	0.104296	0.449793	1.00954	0.136924	0.339197
AT1G13160	ARM repeat superfamily protein	2.61	2		0.843094	0.216901	0.599287	1.07938	0.319315	0.802708	1.0968	0.234589	0.937267
AT1G13690	ATPase E1	5.65	1		0.784777	0.0525897	0.152836	0.820654	0.0452285	0.00125144	0.931203	0.084096	0.0482222
AT1G14320	Ribosomal protein L16p/L10e family protein	43.18	3.66667		0.866511	0.0414821	0.865515	0.963787	0.0231608	0.236411	0.983247	0.0611868	0.195326
AT1G14620	decoy	4.09	1.33333		0.90843	0.134468	0.676888	1.09965	0.156155	0.620541	1.16316	0.178756	0.417865
AT1G14670	Endomembrane protein 70 protein family	8.78	2.33333	1	0.807748	0.176569	0.28765	1.02429	0.215985	0.677562	1.02705	0.308241	0.455194
AT1G14810	semialdehyde dehydrogenase family protein	22.13	4.33333		0.87865	0.110255	0.996014	1.03094	0.123201	0.742069	1.20469	0.349499	0.209742
AT1G14830	DYNAMIN-like 1C	16.94	8		0.866354	0.166581	0.854016	1.12839	0.184075	0.415138	1.06488	0.260439	0.770346
AT1G14980	chaperonin 10	53.06	5.33333		0.89267	0.142842	0.83724	1.20329	0.181978	0.102283	1.19338	0.238873	0.258908
AT1G15250	Zinc-binding ribosomal protein family protein	17.89	1.66667		0.875997	0.0884537	0.969394	0.978078	0.204779	0.317039	1.0774	0.017171	0.879465
AT1G15500	TLC ATP/ADP transporter	10.36	4	11	0.930133	0.0956389	0.471296	0.971084	0.205709	0.274854	1.00467	0.15052	0.308734
AT1G15690	Inorganic H pyrophosphatase family protein	20.26	12.3333	14	0.769162	0.162525	0.0908778	1.14163	0.182767	0.33114	1.09384	0.290986	0.964569
AT1G15930	Ribosomal protein L7Ae/L30e/S12e/Gadd45 family protein	36.81	2.33333		0.878999	0.112583	0.996014	1.01204	0.0909237	0.571551	1.09277	0.0337265	0.973697
AT1G16350	Aldolase-type TIM barrel family protein	6.77	2					0.939376	0.319432	0.128937
AT1G16700	Alpha-helical ferredoxin	10.36	2.33333		0.846502	0.148265	0.641658	1.03247	0.1835	0.75141	1.01962	0.193805	0.405179
AT1G17290	alanine aminotransferas	7	1.33333		0.892938	0.114121	0.83724	1.14833	0.277637	0.299042	1.12755	0.24356	0.668956
AT1G17690	FUNCTIONS IN: molecular_function unknown; INVOLVED IN: biological_process unknown; LOCATED IN: nucleus; EXPRESSED IN: 24 plant structures; EXPRESSED DURING: 13 growth stages; CONTAINS InterPro DOMAIN/s: Digestive organ expansion factor, predicted (InterPro:IPR010678); Has 25006 Blast hits to 13379 proteins in 904 species: Archae - 102; Bacteria - 5571; Metazoa - 7448; Fungi - 3168; Plants - 1056;…	1.06	1		0.778612	0.0770852	0.126784	0.988974	0.0826307	0.390749	1.11425	0.0504498	0.786217
AT1G18080	Transducin/WD40 repeat-like superfamily protein	34.86	6.66667		0.875355	0.0480079	0.957846	1.06729	0.0614199	0.914348	1.10938	0.169079	0.829838
AT1G18500	methylthioalkylmalate synthase-like 4	8.72	3		0.92823	0.128901	0.488269	1.07019	0.0584431	0.886071	1.07362	0.148353	0.851998
AT1G18540	Ribosomal protein L6 family protein	42.92	4.66667		0.867245	0.0218692	0.865515	0.954012	0.0762662	0.187948	1.10568	0.105627	0.85637
AT1G20330	sterol methyltransferase 2	31.3	5	1	0.827029	0.0752938	0.442202	0.912079	0.134773	0.0588245	0.940171	0.0289169	0.0636017
AT1G20580	Small nuclear ribonucleoprotein family protein	19.85	3.33333		0.831655	0.0633444	0.488922	1.02168	0.0897074	0.659455	1.05389	0.0371696	0.673097
AT1G20840	tonoplast monosaccharide transporter1	2.86	1.66667	1	0.897201	0.149202	0.793234	0.942084	0.0970027	0.139482	0.872359	0.367464	0.00518927
AT1G20950	Phosphofructokinase family protein	21.99	3.66667		0.69286	0.17017	0.00260646	1.02191	0.135196	0.659455	1.03425	0.311895	0.508136
AT1G20960	U5 small nuclear ribonucleoprotein helicase, putative	3.41	7		0.842046	0.0481701	0.588866	1.10118	0.142456	0.612404	1.18279	0.0455228	0.306027
AT1G21750	PDI-like 1-1	47.31	17.3333		0.819529	0.229564	0.380867	1.13348	0.181305	0.383669	1.11153	0.294434	0.803569
AT1G22270	Trm112p-like protein	14.52	1.33333		0.963058	0.189075	0.244972	1.04298	0.184639	0.855672	1.09507	0.106329	0.955454
AT1G22300	general regulatory factor 10	21.91	3.33333		0.975473	0.128502	0.186925	1.04309	0.193439	0.855672	1.21402	0.272845	0.177841
AT1G22410	Class-II DAHP synthetase family protein	21.25	6.66667		0.784329	0.123003	0.148246	1.01476	0.0804301	0.597424	1.06454	0.182833	0.770346
AT1G22780	Ribosomal protein S13/S18 family	34.87	5		0.885495	0.0750737	0.927269	1.05263	0.116623	0.95177	1.12164	0.103327	0.718241
AT1G23100	GroES-like family protein	37.11	2.33333		0.904438	0.104464	0.718314	1.04525	0.145434	0.87484	1.12635	0.234381	0.68521
AT1G23290	Ribosomal protein L18e/L15 superfamily protein	37.67	3.66667		0.974569	0.104723	0.186925	1.08227	0.040873	0.775515	1.16118	0.0306133	0.430356
AT1G23820	spermidine synthase 1	6.61	2		0.972526	0.122054	0.195774	1.20615	0.181292	0.0957987	1.341	0.279915	0.00951313
AT1G24180	Thiamin diphosphate-binding fold (THDP-binding) superfamily protein	17.81	5.33333		0.858099	0.0864562	0.762869	1.06902	0.137317	0.895474	1.03611	0.0853905	0.523766
AT1G24360	NAD(P)-binding Rossmann-fold superfamily protein	24.14	6.66667		0.963964	0.126839	0.239669	0.947562	0.137601	0.16243	1.08477	0.117895	0.952954
AT1G24510	TCP-1/cpn60 chaperonin family protein	16.12	5		0.819997	0.105497	0.380867	1.04402	0.0530909	0.865251	1.06388	0.060614	0.76137
AT1G25260	Ribosomal protein L10 family protein	6.38	1.66667		0.860914	0.18981	0.796837	1.09425	0.116585	0.670475	1.42978	0.618325	0.000679999
AT1G25350	glutamine-tRNA ligase, putative / glutaminyl-tRNA synthetase, putative / GlnRS, putative	1.01	1		0.916931	0.19295	0.587944	1.05058	0.278645	0.932522	1.02946	0.290256	0.470031
AT1G26460	Tetratricopeptide repeat (TPR)-like superfamily protein	7.94	3		0.973023	0.503431	0.195774	1.21925	0.349113	0.0715481	1.27279	0.289579	0.0521922
AT1G26630	Eukaryotic translation initiation factor 5A-1 (eIF-5A 1) protein	42.77	3.66667		0.927991	0.112627	0.488269	0.963939	0.0998778	0.236411	1.17993	0.115777	0.321292
AT1G26850	S-adenosyl-L-methionine-dependent methyltransferases superfamily protein	11.2	5.33333	1	0.818216	0.179903	0.364262	0.979906	0.106377	0.329774	1.0741	0.263127	0.851998
AT1G26880	Ribosomal protein L34e superfamily protein	27.5	1		0.962971	0.0555698	0.244972	0.825878	0.0387337	0.00163472	0.885289	0.0738284	0.00906005
AT1G27450	adenine phosphoribosyl transferase 1	24.59	2.66667		1.04374	0.0467229	0.0287402	1.10552	0.104288	0.572555	1.30985	0.251273	0.021435
AT1G27970	nuclear transport factor 2B	26.98	1.66667		0.887271	0.0537961	0.904551	1.04684	0.104213	0.894046	0.950632	0.103093	0.0873936
AT1G29250	Alba DNA/RNA-binding protein	20.77	3		0.858491	0.0806156	0.762869	0.896921	0.0548711	0.0356849	1.02636	0.0449934	0.447864
AT1G29310	SecY protein transport family protein	25.89	8.33333	1	0.788461	0.197523	0.167216	1.03534	0.218124	0.779593	0.986526	0.247907	0.213447
AT1G29470	S-adenosyl-L-methionine-dependent methyltransferases superfamily protein	6.23	2	1							1.04559	0.0458181	0.604955
AT1G29880	glycyl-tRNA synthetase / glycine--tRNA ligase	0.96	1.33333		0.975181	0.0671181	0.186925	1.1411	0.0844119	0.336716	1.04621	0.105927	0.604955
AT1G29890	O-acetyltransferase family protein	1.49	1	12	0.828238	0.158366	0.451358	1.09068	0.180514	0.696123	1.09611	0.151335	0.946353
AT1G29900	carbamoyl phosphate synthetase B	9.35	8.66667		1.02816	0.191866	0.0464661	1.16206	0.110832	0.232983	1.20355	0.177276	0.213543
AT1G30230	Glutathione S-transferase, C-terminal-like;Translation elongation factor EF1B/ribosomal protein S6	19.48	3	1	0.974646	0.0728406	0.186925	1.06093	0.0394905	0.971434	1.22868	0.0550264	0.133311
AT1G30240	FUNCTIONS IN: binding; INVOLVED IN: biological_process unknown; LOCATED IN: cellular_component unknown; EXPRESSED IN: 21 plant structures; EXPRESSED DURING: 13 growth stages; CONTAINS InterPro DOMAIN/s: Armadillo-type fold (InterPro:IPR016024); Has 165 Blast hits to 164 proteins in 73 species: Archae - 0; Bacteria - 0; Metazoa - 47; Fungi - 68; Plants - 46; Viruses - 0; Other Eukaryotes - 4 (sour…	1.33	1.66667		0.833274	0.146894	0.49854	0.979252	0.264488	0.323369	1.15154	0.280347	0.489468
AT1G30580	GTP binding	28.17	10.6667		0.895365	0.109153	0.81514	1.04663	0.0195897	0.894046	1.11907	0.0507748	0.743447
AT1G30630	Coatomer epsilon subunit	9.25	2		0.889824	0.0518458	0.870722	0.962973	0.297528	0.231225	0.802245	0.305587	0.000121702
AT1G31660	CONTAINS InterPro DOMAIN/s: Bystin (InterPro:IPR007955); Has 475 Blast hits to 467 proteins in 210 species: Archae - 0; Bacteria - 9; Metazoa - 155; Fungi - 139; Plants - 55; Viruses - 0; Other Eukaryotes - 117 (source: NCBI BLink).	5.63	1.66667		0.858521	0.131233	0.774158	1.06943	0.167565	0.895474	1.06156	0.0143709	0.743488
AT1G31850	S-adenosyl-L-methionine-dependent methyltransferases superfamily protein	5.97	1.66667	1	0.897407	0.164536	0.793234	1.22628	0.161997	0.0608156	1.07835	0.231142	0.888637
AT1G31970	DEA(D/H)-box RNA helicase family protein	7.45	4		0.847033	0.173871	0.641658	0.960558	0.223691	0.221081	1.08205	0.164414	0.925379
AT1G32210	Defender against death (DAD family) protein	15.65	1.33333	3	0.847426	0.256638	0.641658	1.01779	0.197534	0.623738	1.05762	0.349909	0.708047
AT1G32440	plastidial pyruvate kinase 3	5.43	1.33333		0.929649	0.270716	0.471296	1.17002	0.277283	0.200545	1.21672	0.386555	0.168101
AT1G32580	plastid developmental protein DAG, putative	3.93	1.33333		0.941022	0.124859	0.384564	1.01254	0.141563	0.580125	1.17239	0.197788	0.364597
AT1G33120	Ribosomal protein L6 family	60.82	4.33333		0.820687	0.111004	0.389326	1.11433	0.0471453	0.511831	1.09896	0.0501149	0.919146
AT1G34430	2-oxoacid dehydrogenases acyltransferase family protein	13.98	5.33333		0.872895	0.120395	0.934741	0.949569	0.261982	0.170646	1.05932	0.202156	0.716864
AT1G35160	GF14 protein phi chain	34.46	1.33333		1.07136	0.0656254	0.0120425	1.09085	0.124301	0.696123	1.1988	0.405302	0.233347
AT1G35620	PDI-like 5-2	5.68	2	1	0.850224	0.223579	0.674094	0.983047	0.15001	0.349437	1.02397	0.15735	0.433387
AT1G35720	annexin 1	7.89	1.33333		0.914067	0.286759	0.616897	1.15609	0.18804	0.259808	0.84383	0.333896	0.00135704
AT1G36240	Ribosomal protein L7Ae/L30e/S12e/Gadd45 family protein	45.54	1		0.808246	0.273776	0.28765	0.969294	0.136625	0.263488	0.999344	0.286231	0.27446
AT1G43170	ribosomal protein 1	44.73	15		0.864168	0.0839391	0.831074	1.04256	0.0808832	0.855672	1.10289	0.0751531	0.883138
AT1G45332	Translation elongation factor EFG/EF2 protein	3.58	3.33333		0.854065	0.089766	0.71811	1.13007	0.168129	0.402355	1.11245	0.140511	0.803569
AT1G47260	gamma carbonic anhydrase 2	39.21	5		0.896082	0.197629	0.804161	1.11449	0.188718	0.511831	1.04173	0.197413	0.571901
AT1G48030	mitochondrial lipoamide dehydrogenase 1	15.38	2		0.853159	0.328731	0.70703	1.09643	0.0268256	0.653623	1.03192	0.180528	0.492725
AT1G48630	receptor for activated C kinase 1B	18.1	1.33333		0.816065	0.047836	0.348078	1.03955	0.197902	0.827013	1.23543	0.21505	0.118254
AT1G48830	Ribosomal protein S7e family protein	4.71	1.33333		0.839299	0.0275171	0.558041	1.00636	0.18203	0.521247	0.979454	0.202103	0.178293
AT1G48850	chorismate synthase, putative / 5-enolpyruvylshikimate-3-phosphate phospholyase, putative	16.84	3.66667		0.820588	0.127308	0.389326	1.06171	0.0433136	0.961879	1.14765	0.154481	0.517237
AT1G48860	RNA 3'-terminal phosphate cyclase/enolpyruvate transferase, alpha/beta	8.38	3		0.896811	0.190763	0.793234	0.972283	0.191001	0.280652	1.07743	0.261803	0.879465
AT1G48920	nucleolin like 1	23.88	12.3333		0.867733	0.115595	0.877029	0.969175	0.184978	0.263488	1.10845	0.17265	0.838654
AT1G49240	actin 8	37.4	2.66667		0.883716	0.221152	0.93867	1.06363	0.176404	0.942814	1.10047	0.206205	0.910113
AT1G49760	poly(A) binding protein 8	12.37	6.66667		0.829441	0.131073	0.46061	0.890189	0.0537726	0.0277944	1.00843	0.0809158	0.326806
AT1G50430	Ergosterol biosynthesis ERG4/ERG24 family	3.71	1.66667	9	0.820198	0.269413	0.380867	1.24299	0.34526	0.0403605	1.24707	0.274586	0.0923363
AT1G50920	Nucleolar GTP-binding protein	7.6	3		0.848456	0.221448	0.652411	1.02504	0.220485	0.686674	1.01676	0.332379	0.384692
AT1G51650	ATP synthase epsilon chain, mitochondrial	52.86	2		0.786746	0.213371	0.16232
AT1G51710	ubiquitin-specific protease 6	7.67	3		0.871038	0.160791	0.911637	1.06194	0.0938148	0.961879	1.18145	0.169697	0.316145
AT1G51980	Insulinase (Peptidase family M16) protein	37.18	6.33333		0.932987	0.180902	0.446524	1.08643	0.246786	0.739801	1.05596	0.203471	0.690506
AT1G52740	histone H2A protein 9	29.85	2		0.953826	0.10948	0.296694	1.03701	0.186746	0.798501	1.05601	0.096205	0.690506
AT1G53240	Lactate/malate dehydrogenase family protein	48.68	6		0.926048	0.178109	0.505603	1.18508	0.0934758	0.14928	1.24711	0.171791	0.0923363
AT1G53310	phosphoenolpyruvate carboxylase 1	16.55	4		0.853264	0.0958446	0.70703	1.11593	0.0861447	0.497258	1.12237	0.0813529	0.718241
AT1G53750	regulatory particle triple-A 1A	10.09	2.66667		0.912683	0.0828433	0.626706	0.973953	0.0864829	0.292477	1.00576	0.045538	0.314689
AT1G54000	GDSL-like Lipase/Acylhydrolase superfamily protein	19.69	5	1	1.50243	0.085298	1.0411e-11	1.38891	0.384734	0.000534204	1.04109	0.0910784	0.563754
AT1G54270	eif4a-2	42.72	1.33333		0.891938	0.130817	0.848359	1.02754	0.098582	0.714223	1.18673	0.422023	0.28649
AT1G54410	dehydrin family protein	12.24	1		0.86219	0.0269148	0.808223	1.02284	0.116231	0.668489	0.975927	0.203121	0.16622
AT1G55890	Tetratricopeptide repeat (TPR)-like superfamily protein	11.06	3.33333		0.949332	0.224141	0.32862	1.09925	0.136569	0.628732	1.13421	0.159716	0.621309
AT1G56070	Ribosomal protein S5/Elongation factor G/III/V family protein	35.47	19		0.889041	0.0400868	0.881963	1.08483	0.062115	0.748668	1.07804	0.0679657	0.888637
AT1G56110	homolog of nucleolar protein NOP56	35.82	14.3333		0.855429	0.119878	0.729236	1.01196	0.200544	0.571551	1.10614	0.144767	0.85637
AT1G56340	calreticulin 1a	21.88	4	1	0.91643	0.229872	0.597515	1.27796	0.34509	0.0162463	1.22614	0.359773	0.141406
AT1G58380	Ribosomal protein S5 family protein	45.42	3		0.947813	0.099413	0.335284	1.06448	0.0562061	0.942814	1.16317	0.232072	0.417865
AT1G60850	DNA-directed RNA polymerase family protein	10.93	1.66667		0.785056	0.377525	0.152836	0.851936	0.0846841	0.00586318	1.43491	1.05103	0.000579105
AT1G61570	translocase of the inner mitochondrial membrane 13	29.89	1.33333		0.940227	0.198535	0.39198	1.07626	0.204313	0.830219	1.0403	0.125941	0.555655
AT1G61790	Oligosaccharyltransferase complex/magnesium transporter family protein	11.85	2.66667	5	0.874827	0.321907	0.957846	0.960256	0.288342	0.216122	0.958199	0.267913	0.105771
AT1G61870	pentatricopeptide repeat 336	9.56	3.33333		0.993881	0.108426	0.117693	0.907387	0.133335	0.0500605	1.10597	0.125561	0.85637
AT1G63810	CONTAINS InterPro DOMAIN/s: Nrap protein (InterPro:IPR005554); Has 396 Blast hits to 382 proteins in 182 species: Archae - 3; Bacteria - 2; Metazoa - 142; Fungi - 146; Plants - 43; Viruses - 0; Other Eukaryotes - 60 (source: NCBI BLink).	1.8	2		0.918919	0.109717	0.56905	0.945473	0.183751	0.150641	1.24907	0.0453306	0.0885188
AT1G63940	monodehydroascorbate reductase 6	10.82	3.33333		0.944005	0.123378	0.36288	1.21596	0.13615	0.0766217	1.22474	0.197139	0.144192
AT1G64190	6-phosphogluconate dehydrogenase family protein	18.07	1.33333		1.03947	0.14064	0.0334918	0.994025	0.079461	0.427137	0.989538	0.234018	0.227761
AT1G64650	Major facilitator superfamily protein	5.94	2	11	0.856742	0.231232	0.751618	1.12299	0.158451	0.448233	1.07326	0.210395	0.842864
AT1G64880	Ribosomal protein S5 family protein	8.16	3		0.914212	0.207018	0.616897	1.04003	0.328778	0.827013	0.896957	0.150798	0.0146399
AT1G65270	unknown protein; FUNCTIONS IN: molecular_function unknown; INVOLVED IN: biological_process unknown; LOCATED IN: endoplasmic reticulum, plasma membrane; EXPRESSED IN: 24 plant structures; EXPRESSED DURING: 13 growth stages; Has 149 Blast hits to 149 proteins in 49 species: Archae - 0; Bacteria - 0; Metazoa - 98; Fungi - 0; Plants - 47; Viruses - 0; Other Eukaryotes - 4 (source: NCBI BLink).	3.77	1.66667		0.795358	0.16503	0.204432	1.08882	0.169529	0.713459	1.03546	0.121078	0.515924
AT1G65290	mitochondrial acyl carrier protein 2	19.05	1.66667		0.975341	0.197323	0.186925	0.996153	0.113166	0.442174	1.16188	0.266668	0.424081
AT1G65930	cytosolic NADP+-dependent isocitrate dehydrogenase	38.54	9.66667		0.837971	0.0819128	0.547919	1.07409	0.111908	0.848721	1.06749	0.102673	0.788366
AT1G65980	thioredoxin-dependent peroxidase 1	20.99	2		0.992038	0.123995	0.123809	1.00489	0.160057	0.513062	0.897256	0.189216	0.0146399
AT1G66410	calmodulin 4	16.11	2.66667		0.971789	0.0731225	0.200319	1.14856	0.0802358	0.293917	1.25042	0.175932	0.0866605
AT1G67350	unknown protein; Has 2 Blast hits to 2 proteins in 1 species: Archae - 0; Bacteria - 0; Metazoa - 0; Fungi - 0; Plants - 2; Viruses - 0; Other Eukaryotes - 0 (source: NCBI BLink).	17.35	2		0.886975	0.0977484	0.904551	1.24665	0.138163	0.0365355	1.04271	0.257907	0.580095
AT1G67730	beta-ketoacyl reductase 1	14.15	2	1	0.787815	0.159434	0.167216	1.06318	0.184966	0.952339	0.990133	0.201954	0.227761
AT1G67930	Golgi transport complex protein-related	1.68	1.66667		0.786712	0.0961322	0.16232	0.983061	0.115555	0.349437	0.966306	0.0961159	0.130182
AT1G69410	eukaryotic elongation factor 5A-3	31.01	1.33333		0.986359	0.0820493	0.143733	0.79448	0.0503386	0.000259865	0.908795	0.135404	0.0229182
AT1G69620	ribosomal protein L34	27.73	1		0.923267	0.0536184	0.532273	1.01561	0.082686	0.606148	0.898174	0.378954	0.0152151
AT1G70770	Protein of unknown function DUF2359, transmembrane	18.2	7.66667		0.838407	0.116849	0.547919	1.01847	0.138882	0.623738	0.971993	0.111617	0.15104
AT1G71220	UDP-glucose:glycoprotein glucosyltransferases;transferases, transferring hexosyl groups;transferases, transferring glycosyl groups	5.83	5.66667	1	0.723205	0.202187	0.0133924	0.859178	0.394876	0.00801984	0.953483	0.248165	0.0923734
AT1G72370	40s ribosomal protein SA	26.53	7.66667		0.91078	0.0715009	0.646556	1.00237	0.101955	0.488866	1.10388	0.127436	0.874191
AT1G75680	glycosyl hydrolase 9B7	1.9	1	1	0.805233	0.196871	0.266795	1.09887	0.220172	0.628732	1.05423	0.361198	0.673097
AT1G76010	Alba DNA/RNA-binding protein	5.71	1.33333		0.824169	0.109521	0.415315	0.878901	0.0455336	0.0183537	0.953849	0.0325792	0.0949433
AT1G76030	ATPase, V1 complex, subunit B protein	26.13	6.66667		0.961866	0.134118	0.250361	1.01805	0.152905	0.623738	1.07859	0.141783	0.897816
AT1G76090	sterol methyltransferase 3	30.08	2.66667	1	0.838301	0.27674	0.547919	0.948053	0.20583	0.16243	0.957308	0.269798	0.102981
AT1G76180	Dehydrin family protein	14.05	1.66667		0.800963	0.0604725	0.240533	0.941566	0.209496	0.139482	0.920882	0.140556	0.0348063
AT1G76400	Ribophorin I	11.07	4.66667	2	0.84712	0.0904585	0.641658	0.943509	0.129647	0.146852	0.943397	0.105299	0.0695131
AT1G77330	2-oxoglutarate (2OG) and Fe(II)-dependent oxygenase superfamily protein	8.79	2		0.881619	0.118674	0.961547	1.11567	0.0617121	0.497258	1.17124	0.111016	0.370278
AT1G77510	PDI-like 1-2	19.29	3.66667		0.975673	0.143496	0.18262	1.15749	0.209794	0.255185	1.19884	0.155663	0.233347
AT1G77940	Ribosomal protein L7Ae/L30e/S12e/Gadd45 family protein	45.54	1		0.859766	0.123834	0.785481	0.922711	0.187842	0.0823933	1.07455	0.304185	0.861144
AT1G78300	general regulatory factor 2	25.1	1.66667								1.14532	0.137847	0.538653
AT1G78570	rhamnose biosynthesis 1	16.59	8.66667		0.754535	0.140595	0.0543756	1.03543	0.0654372	0.779593	0.975618	0.088105	0.16622
AT1G78900	vacuolar ATP synthase subunit A	37.24	14.6667		0.861319	0.145968	0.796837	1.02002	0.105373	0.641511	1.03967	0.201576	0.555655
AT1G79530	glyceraldehyde-3-phosphate dehydrogenase of plastid 1	28.2	5.66667		0.914729	0.185606	0.607166	1.04041	0.0483653	0.827013	1.11468	0.15511	0.777591
AT1G79550	phosphoglycerate kinase	37.66	9		0.929663	0.0584207	0.471296	1.12558	0.143419	0.428182	1.09411	0.0662455	0.964569
AT1G79750	NADP-malic enzyme 4	10.53	5		0.850026	0.15924	0.674094	0.954663	0.112538	0.192457	1.00578	0.0341942	0.314689
AT1G79930	heat shock protein 91	8.62	7.33333		0.888614	0.0584293	0.881963	1.08805	0.126924	0.722195	1.11833	0.0650975	0.751927
AT1G80270	PENTATRICOPEPTIDE REPEAT 596	7.89	2.66667		0.961429	0.132326	0.255839	1.12498	0.256155	0.434801	1.13377	0.238026	0.621309
AT1G80750	Ribosomal protein L30/L7 family protein	14.98	2.66667		0.823861	0.125919	0.415315	0.895607	0.202894	0.0344562	0.99627	0.0481941	0.258265
AT2G01140	Aldolase superfamily protein	24.81	7.66667		0.808167	0.130968	0.28765	1.08526	0.0828784	0.748668	1.09741	0.209792	0.937267
AT2G01250	Ribosomal protein L30/L7 family protein	48.35	5		0.838282	0.0492126	0.547919	0.975865	0.0517089	0.304606	1.06356	0.148711	0.76137
AT2G01720	Ribophorin I	12.72	4.33333	2	0.867157	0.139227	0.865515	1.09347	0.184799	0.678976	1.06362	0.189593	0.76137
AT2G03120	signal peptide peptidase	7.27	1.66667	8	0.780735	0.145692	0.135076	1.17597	0.326582	0.178599	0.91049	0.236929	0.0237574
AT2G03510	SPFH/Band 7/PHB domain-containing membrane-associated protein family	7.02	2.66667	1	0.853111	0.149285	0.70703	1.05967	0.190214	0.981002	1.11256	0.209286	0.794876
AT2G04030	Chaperone protein htpG family protein	10.68	7.33333		0.907967	0.112603	0.676888	1.08492	0.17582	0.748668	1.18289	0.338101	0.306027
AT2G05220	Ribosomal S17 family protein	30	4.66667		0.840574	0.0768096	0.578516	1.05262	0.114712	0.95177	1.09673	0.0895719	0.937267
AT2G05710	aconitase 3	6.46	4.66667		0.840768	0.0493768	0.578516	1.01744	0.0526903	0.61492	1.08373	0.141341	0.943763
AT2G05990	NAD(P)-binding Rossmann-fold superfamily protein	21.03	4.33333		0.908546	0.126602	0.666705	1.08592	0.103558	0.739801	1.13379	0.165321	0.621309
AT2G06990	RNA helicase, ATP-dependent, SK12/DOB1 protein	2.41	2.66667					1.07328	0.38936	0.858017
AT2G07050	cycloartenol synthase 1	8.83	4		0.866647	0.181213	0.865515	1.12931	0.174945	0.408714	1.03408	0.171441	0.508136
AT2G07698	ATPase, F1 complex, alpha subunit protein	21.88	15.3333	3	0.871226	0.164125	0.911637	1.10128	0.19871	0.612404	1.09205	0.218764	0.982836
AT2G07707	Plant mitochondrial ATPase, F0 complex, subunit 8 protein	55.06	6	1	0.907328	0.165384	0.687142	1.04083	0.175824	0.836551	1.01916	0.191443	0.398285
AT2G07727	Di-haem cytochrome, transmembrane;Cytochrome b/b6, C-terminal	8.14	2.66667	9	0.840221	0.273908	0.56824	1.03514	0.249168	0.779593	0.957519	0.221819	0.105771
AT2G09990	Ribosomal protein S5 domain 2-like superfamily protein	23.97	1		0.860781	0.0611834	0.796837	1.07125	0.0175594	0.876694	1.07798	0.0491121	0.888637
AT2G15620	nitrite reductase 1	7.34	1.66667		0.919177	0.299556	0.56905	1.25889	0.202371	0.0269139	1.12988	0.368591	0.652885
AT2G16510	ATPase, F0/V0 complex, subunit C protein	10.98	1	4	0.980217	0.0654173	0.166172	1.08539	0.485212	0.748668	1.04326	0.251402	0.580095
AT2G16600	rotamase CYP 3	39.88	4.66667		0.955375	0.141348	0.290585	1.11193	0.142561	0.526651	1.30477	0.310617	0.0242996
AT2G17265	homoserine kinase	2.7	2		0.83533	0.230209	0.518039	1.15735	0.20097	0.255185	1.17249	0.246832	0.364597
AT2G18020	Ribosomal protein L2 family	36.43	2		0.919368	0.213428	0.56905	1.14888	0.155204	0.293917	1.36769	0.131537	0.00447466
AT2G18040	peptidylprolyl cis/trans isomerase, NIMA-interacting 1	14.29	1.33333					1.19088	0.268314	0.131981	1.00568	0.133271	0.314689
AT2G18330	AAA-type ATPase family protein	5.5	1.33333		0.748857	0.052618	0.0428638	0.979605	0.0798802	0.329774	0.898033	0.122698	0.0152151
AT2G18740	Small nuclear ribonucleoprotein family protein	14.1	1		0.75618	0.0690994	0.056515	1.00139	0.0699251	0.480924	1.0736	0.0543895	0.851998
AT2G19480	nucleosome assembly protein 1;2	9.68	2.66667		0.881133	0.0975395	0.973018	1.09826	0.139105	0.636977	1.11166	0.144028	0.803569
AT2G19730	Ribosomal L28e protein family	29.37	2.33333		0.848049	0.0155181	0.652411	1.10051	0.092877	0.612404	1.08176	0.0751186	0.925379
AT2G19750	Ribosomal protein S30 family protein	16.13	1		0.928999	0.051254	0.479737	1.07078	0.061922	0.876694	1.11623	0.0570818	0.769
AT2G20060	Ribosomal protein L4/L1 family	7	2.66667		0.901607	0.0966707	0.739421	1.07175	0.0861234	0.867342	1.16677	0.162046	0.393595
AT2G20360	NAD(P)-binding Rossmann-fold superfamily protein	31.09	9.66667		0.841143	0.149925	0.578516	1.07922	0.226994	0.802708	1.03396	0.166454	0.508136
AT2G20420	ATP citrate lyase (ACL) family protein	34.44	12		0.890534	0.107446	0.85952	1.15544	0.166441	0.264493	1.14216	0.0819707	0.560563
AT2G20490	nucleolar RNA-binding Nop10p family protein	45.31	3		0.84742	0.119077	0.641658	1.02265	0.189315	0.668489	1.1973	0.245223	0.241646
AT2G20530	prohibitin 6	25.17	2.66667	1	0.966117	0.172469	0.229324	1.04809	0.137832	0.903659	1.13489	0.234187	0.613537
AT2G21170	triosephosphate isomerase	11.75	1.66667		0.872028	0.14522	0.923187	1.08947	0.0206179	0.713459	1.09471	0.469779	0.955454
AT2G21390	Coatomer, alpha subunit	11.25	9.66667		0.734491	0.172249	0.022511	0.878871	0.187352	0.0183537	0.960537	0.190179	0.114484
AT2G21440	RNA-binding (RRM/RBD/RNP motifs) family protein	1.6	1.33333		0.785015	0.0240529	0.152836	1.05634	0.192465	0.980622	1.31976	0.416018	0.0166005
AT2G21580	Ribosomal protein S25 family protein	28.04	1		0.818965	0.360787	0.372512	0.962444	0.191788	0.226115	1.10924	0.424395	0.829838
AT2G21660	cold, circadian rhythm, and rna binding 2	31.45	3		0.858046	0.05774	0.762869	0.813897	0.0811035	0.000850447	1.10999	0.0326733	0.821051
AT2G21870	copper ion binding;cobalt ion binding;zinc ion binding	34.58	8		0.871705	0.185331	0.923187	1.07739	0.252324	0.821015	1.04772	0.259752	0.621749
AT2G23350	poly(A) binding protein 4	12.08	5.33333		0.81766	0.113158	0.364262	1.01221	0.14255	0.571551	1.04237	0.025244	0.571901
AT2G25520	Drug/metabolite transporter superfamily protein	2.31	1.66667	9	0.826954	0.234747	0.442202	0.993877	0.223819	0.427137	0.96447	0.193403	0.123723
AT2G25970	KH domain-containing protein	5.54	2.33333		0.852511	0.0613694	0.70703	0.993232	0.192385	0.41972	1.06466	0.098633	0.770346
AT2G26080	glycine decarboxylase P-protein 2	22.32	8.33333		0.80573	0.123641	0.273637	1.06259	0.0588345	0.952339	1.0548	0.162252	0.681784
AT2G27530	Ribosomal protein L1p/L10e family	49.54	2.66667		0.867372	0.0569918	0.865515	1.12832	0.0879235	0.415138	1.08133	0.0791318	0.916188
AT2G27710	60S acidic ribosomal protein family	57.14	3.33333		0.874223	0.0239162	0.946294	1.06044	0.0658635	0.981002	1.02737	0.0561796	0.455194
AT2G27720	60S acidic ribosomal protein family	31.3	2.33333		0.911379	0.0915773	0.646556	1.10462	0.0830012	0.580412	1.14442	0.108004	0.545902
AT2G27730	copper ion binding	24.78	2	1	0.902148	0.156231	0.739421	1.12382	0.177856	0.441485	1.14496	0.208326	0.538653
AT2G28000	chaperonin-60alpha	41.13	14.6667		0.938034	0.133229	0.407096	1.10089	0.16474	0.612404	1.1797	0.166655	0.321292
AT2G29550	tubulin beta-7 chain	22.05	1.66667		0.985389	0.141312	0.147293	1.13611	0.123258	0.365572	1.23505	0.126663	0.118254
AT2G29960	cyclophilin 5	18.85	1.66667		0.835163	0.201276	0.518039	1.03932	0.174834	0.817491	1.02225	0.208168	0.419157
AT2G30490	cinnamate-4-hydroxylase	21.58	5.33333		0.746764	0.127198	0.0394991	0.946132	0.0987356	0.1545	1.03883	0.12581	0.547607
AT2G30620	winged-helix DNA-binding transcription factor family protein	21.29	2.66667		0.812292	0.0406176	0.316994	0.969235	0.11195	0.263488	0.980996	0.110863	0.186675
AT2G30860	glutathione S-transferase PHI 9	32.53	2.66667		0.930242	0.0387853	0.471296	1.18704	0.285434	0.143322	1.10734	0.190476	0.847498
AT2G30870	glutathione S-transferase PHI 10	13.95	1.66667		0.859931	0.035944	0.785481	1.02689	0.0103899	0.705005	0.920494	0.111598	0.033653
AT2G30970	aspartate aminotransferase 1	16.74	5		0.834192	0.112324	0.508247	1.08346	0.127912	0.766526	1.05296	0.0877705	0.664444
AT2G31390	pfkB-like carbohydrate kinase family protein	10.15	3.66667		0.973475	0.0915971	0.195774	1.13804	0.239074	0.353834	1.08494	0.137096	0.952954
AT2G31610	Ribosomal protein S3 family protein	53.2	1		1.1652	0.38572	0.000346254	0.940942	0.149627	0.135899	1.28516	0.590403	0.0394936
AT2G31660	ARM repeat superfamily protein	0.96	2		0.636127	0.112578	4.1424e-05	1.05662	0.18641	0.990229	0.942642	0.199187	0.0695131
AT2G31810	ACT domain-containing small subunit of acetolactate synthase protein	13.65	2.33333					1.15093	0.186313	0.283857	1.41153	0.424373	0.00119978
AT2G32060	Ribosomal protein L7Ae/L30e/S12e/Gadd45 family protein	19.44	1.66667		0.944888	0.111682	0.35584	1.11555	0.148705	0.497258	1.18697	0.142982	0.28649
AT2G32920	PDI-like 2-3	14.09	5.33333		0.859276	0.234429	0.774158	1.2056	0.185114	0.0957987	1.16738	0.203863	0.393595
AT2G33040	gamma subunit of Mt ATP synthase	42.77	9		0.874068	0.156419	0.946294	1.04795	0.224533	0.903659	1.0399	0.187634	0.555655
AT2G33150	peroxisomal 3-ketoacyl-CoA thiolase 3	11.04	3.33333		0.77882	0.198978	0.126784	1.07896	0.101361	0.802708	1.07293	0.150672	0.842864
AT2G33210	heat shock protein 60-2	54.31	10		0.908418	0.167735	0.676888	1.11113	0.223875	0.534152	1.07889	0.158404	0.897816
AT2G34040	Apoptosis inhibitory protein 5 (API5)	4.75	2.66667		0.823104	0.103268	0.406551	0.996888	0.114687	0.449793	1.05283	0.0830571	0.664444
AT2G34357	ARM repeat superfamily protein	2.42	2		0.895606	0.131261	0.804161	1.10596	0.0440563	0.572555	1.07973	0.0968086	0.907
AT2G34480	Ribosomal protein L18ae/LX family protein	30.34	4		0.835195	0.0371184	0.518039	0.991562	0.0816163	0.412372	1.03692	0.139691	0.531661
AT2G34660	multidrug resistance-associated protein 2	3.88	2.66667	14	0.891849	0.2623	0.848359	0.97954	0.152967	0.329774	1.05501	0.126945	0.681784
AT2G35010	thioredoxin O1	12.37	1.66667		0.792462	0.184647	0.187845	1.03981	0.236084	0.827013	1.13666	0.132273	0.598143
AT2G35040	AICARFT/IMPCHase bienzyme family protein	12.29	5		0.94763	0.137924	0.335284	1.02134	0.0919635	0.650462	1.13038	0.182368	0.652885
AT2G35120	Single hybrid motif superfamily protein	18.59	2.33333		0.912294	0.0863729	0.636593	1.13122	0.135446	0.396061	1.40428	0.441608	0.00153597
AT2G35605	SWIB/MDM2 domain superfamily protein	17.43	2.33333		0.913149	0.106557	0.626706	1.17296	0.093006	0.189324	1.14965	0.120991	0.503239
AT2G36160	Ribosomal protein S11 family protein	48.67	1		0.86462	0.109385	0.842535	0.90058	0.108983	0.0409643	1.0401	0.0480755	0.555655
AT2G36530	Enolase	32.88	10.6667		0.926647	0.0639857	0.496891	1.13049	0.111398	0.402355	1.12907	0.0469309	0.660897
AT2G36580	Pyruvate kinase family protein	5.69	2.66667		1.00624	0.188188	0.0860268	1.00762	0.0470575	0.537792	1.02883	0.103498	0.470031
AT2G36880	methionine adenosyltransferase 3	41.79	5.33333		0.808786	0.0492079	0.294822	1.00791	0.116051	0.537792	1.04082	0.133805	0.563754
AT2G37190	Ribosomal protein L11 family protein	29.52	2.66667		1.02524	0.271025	0.0506935
AT2G37220	RNA-binding (RRM/RBD/RNP motifs) family protein	14.53	2		0.901955	0.186723	0.739421	0.965213	0.229492	0.241674	1.24276	0.857215	0.100388
AT2G37230	Tetratricopeptide repeat (TPR)-like superfamily protein	1.19	1.33333		0.920545	0.0930274	0.55049	1.07749	0.122242	0.821015	1.23199	0.257441	0.125598
AT2G37270	ribosomal protein 5B	36.23	6.33333		0.884433	0.0703081	0.93867	0.980164	0.0458926	0.329774	1.07148	0.100179	0.824634
AT2G37470	Histone superfamily protein	38.41	1.33333		0.898633	0.0292003	0.771539	1.09534	0.114318	0.662024	1.1304	0.11988	0.652885
AT2G37690	phosphoribosylaminoimidazole carboxylase, putative / AIR carboxylase, putative	10.12	4.33333		0.905574	0.153352	0.697466	1.01265	0.0951912	0.580125	1.12656	0.278916	0.677061
AT2G37990	ribosome biogenesis regulatory protein (RRS1) family protein	8.18	1.66667		0.830067	0.131502	0.469955	0.936758	0.128542	0.122241	0.95738	0.177722	0.102981
AT2G38040	acetyl Co-enzyme a carboxylase carboxyltransferase alpha subunit	18.73	9.33333		0.885147	0.128613	0.927269	1.00169	0.119157	0.488866	1.06638	0.18929	0.779346
AT2G38770	P-loop containing nucleoside triphosphate hydrolases superfamily protein	4.71	3.66667		0.872821	0.173292	0.934741	1.02968	0.166013	0.732756	1.03594	0.198127	0.523766
AT2G40660	Nucleic acid-binding, OB-fold-like protein	3.08	1		0.916111	0.263287	0.597515	1.1062	0.150358	0.572555	1.16116	0.344832	0.430356
AT2G40765	unknown protein; FUNCTIONS IN: molecular_function unknown; INVOLVED IN: biological_process unknown; LOCATED IN: mitochondrion, mitochondrial respiratory chain complex III; EXPRESSED IN: 24 plant structures; EXPRESSED DURING: 15 growth stages; Has 32 Blast hits to 32 proteins in 11 species: Archae - 0; Bacteria - 0; Metazoa - 0; Fungi - 0; Plants - 32; Viruses - 0; Other Eukaryotes - 0 (source: NC…	43.86	2	1	0.932425	0.196321	0.454689	1.24021	0.337806	0.0434564	1.187	0.420438	0.28649
AT2G41620	Nucleoporin interacting component (Nup93/Nic96-like) family protein	3.48	3		0.886118	0.175478	0.915895	1.13786	0.212235	0.353834	1.13825	0.338848	0.590523
AT2G41840	Ribosomal protein S5 family protein	51.93	3.66667		0.82512	0.0744609	0.424179	1.04568	0.0639069	0.884439	1.10839	0.0663325	0.838654
AT2G42210	Mitochondrial import inner membrane translocase subunit Tim17/Tim22/Tim23 family protein	29.56	2.33333	2	0.921959	0.033075	0.541339	1.14545	0.21396	0.314801	1.22756	0.179291	0.135967
AT2G42710	Ribosomal protein L1p/L10e family	7.47	2.66667		0.81259	0.0891565	0.324603	1.04035	0.0943695	0.827013	1.15385	0.0927223	0.475925
AT2G42910	Phosphoribosyltransferase family protein	28.78	4		0.980505	0.0827104	0.162249	1.06553	0.0809536	0.923818	1.0986	0.15055	0.919146
AT2G43090	Aconitase/3-isopropylmalate dehydratase protein	22.71	2.33333		1.13417	0.200416	0.00121261	1.17999	0.120463	0.165051	1.22217	0.262539	0.152814
AT2G43360	Radical SAM superfamily protein	17.72	3		0.860761	0.20126	0.796837	1.02514	0.162833	0.686674	1.22312	0.130367	0.149895
AT2G43460	Ribosomal L38e protein family	36.23	3		0.851326	0.0529193	0.68502	1.01051	0.13382	0.56303	1.01071	0.137865	0.345495
AT2G43750	O-acetylserine (thiol) lyase B	14.8	3.33333		0.89088	0.288562	0.85952	1.01776	0.0539509	0.623738	0.807599	0.420272	0.000177287
AT2G44050	6,7-dimethyl-8-ribityllumazine synthase / DMRL synthase / lumazine synthase / riboflavin synthase	16.74	2.33333		1.07444	0.222358	0.0108848	1.24982	0.204288	0.0338807	1.27258	0.222765	0.0521922
AT2G44060	Late embryogenesis abundant protein, group 2	6.46	1.66667		0.8172	0.292754	0.356117	1.09397	0.35739	0.670475	1.19122	0.27513	0.267875
AT2G44065	Ribosomal protein L2 family	7.94	1		1.01617	0.105501	0.0654458	0.94086	0.249359	0.135899	0.940517	0.238187	0.0655263
AT2G44350	Citrate synthase family protein	11.63	4		0.902549	0.0989361	0.728836	1.12229	0.0994336	0.455046	1.03508	0.0902592	0.515924
AT2G45960	plasma membrane intrinsic protein 1B	16.42	1.33333	5	0.858473	0.211414	0.762869	1.089	0.244243	0.713459	1.08743	0.327394	0.971329
AT2G46280	TGF-beta receptor interacting protein 1	10.37	3.66667		0.856603	0.132268	0.751618	1.10047	0.160359	0.620541	1.21215	0.192008	0.184578
AT2G46520	cellular apoptosis susceptibility protein, putative / importin-alpha re-exporter, putative	2.88	2		0.858996	0.251661	0.774158	0.879423	0.219493	0.0183537	1.06659	0.42693	0.788366
AT2G47110	ubiquitin 6	42.04	5.33333		0.877162	0.0864367	0.980934	1.08787	0.086291	0.722195	1.14083	0.135534	0.567973
AT2G47380	Cytochrome c oxidase subunit Vc family protein	25	1.66667	1	0.7817	0.0460858	0.139367	1.04824	0.272838	0.903659	1.11856	0.185958	0.743447
AT2G47470	thioredoxin family protein	44.32	11.3333	1	0.863227	0.159127	0.819636	1.08742	0.159072	0.730976	1.13519	0.27274	0.613537
AT2G47510	fumarase 1	26.42	7.33333		0.899297	0.173822	0.771539	1.14729	0.184443	0.304231	1.14324	0.308575	0.553205
AT2G47610	Ribosomal protein L7Ae/L30e/S12e/Gadd45 family protein	42.41	1.33333		0.868298	0.0168504	0.877029	1.05577	0.0713801	0.980622	1.05871	0.089289	0.716864
AT2G47640	Small nuclear ribonucleoprotein family protein	26.85	2		0.846261	0.0646686	0.630967	1.0748	0.0281165	0.839455	1.09553	0.181533	0.946353
AT2G47650	UDP-xylose synthase 4	19.19	3.66667	1	0.831089	0.185451	0.479393	1.07636	0.209623	0.830219	1.06395	0.134079	0.76137
AT2G47730	glutathione S-transferase phi 8	17.11	2.33333		0.961334	0.150302	0.255839	1.01444	0.15812	0.588749	0.957416	0.126377	0.102981
AT3G01120	Pyridoxal phosphate (PLP)-dependent transferases superfamily protein	7.64	3.66667		0.989262	0.188776	0.133468	1.09386	0.223255	0.670475	1.13413	0.179617	0.621309
AT3G01130	unknown protein; FUNCTIONS IN: molecular_function unknown; INVOLVED IN: biological_process unknown; EXPRESSED IN: male gametophyte, pollen tube; EXPRESSED DURING: M germinated pollen stage; BEST Arabidopsis thaliana protein match is: unknown protein (TAIR:AT5G15320.1); Has 64 Blast hits to 64 proteins in 11 species: Archae - 0; Bacteria - 0; Metazoa - 0; Fungi - 0; Plants - 64; Viruses - 0; Other…	64	2	1	0.867513	0.130786	0.877029	1.07861	0.118117	0.802708	1.02766	0.0673244	0.462583
AT3G01280	voltage dependent anion channel 1	61.23	9.33333		0.951996	0.18916	0.309186	1.08449	0.200457	0.757577	1.12216	0.26372	0.718241
AT3G01540	DEAD box RNA helicase 1	2.27	2		0.819637	0.217675	0.380867	1.09484	0.543267	0.662024	1.16187	0.20348	0.424081
AT3G02080	Ribosomal protein S19e family protein	39.86	2.66667		0.853227	0.0699764	0.70703	1.01653	0.25532	0.61492	1.04658	0.07963	0.613331
AT3G02090	Insulinase (Peptidase family M16) protein	23.92	10.3333		0.886788	0.176466	0.904551	1.0993	0.241406	0.628732	1.12511	0.214318	0.693404
AT3G02200	Proteasome component (PCI) domain protein	6.59	1.66667		0.822034	0.1887	0.397887	1.12966	0.139442	0.402355	1.10915	0.135336	0.829838
AT3G02360	6-phosphogluconate dehydrogenase family protein	16.87	2.33333		0.744509	0.105871	0.0363532	1.04932	0.0391998	0.913277	0.919313	0.113146	0.0325313
AT3G02560	Ribosomal protein S7e family protein	16.75	1.66667		0.863791	0.083268	0.831074	0.979051	0.0658876	0.323369	1.08349	0.0840208	0.934571
AT3G02780	isopentenyl pyrophosphate:dimethylallyl pyrophosphate isomerase 2	9.51	2.66667		0.816573	0.182549	0.356117	1.09808	0.0613794	0.636977	0.974371	0.00388879	0.158501
AT3G03060	P-loop containing nucleoside triphosphate hydrolases superfamily protein	7.48	1.66667		0.937454	0.258314	0.414794	1.31361	0.453298	0.00583753	1.24789	0.0762153	0.0904106
AT3G03100	NADH:ubiquinone oxidoreductase, 17.2kDa subunit	33.96	3.66667		0.864564	0.126963	0.842535	1.0563	0.177432	0.980622	1.01764	0.182707	0.391456
AT3G03250	UDP-GLUCOSE PYROPHOSPHORYLASE 1	4.05	2		0.949227	0.132458	0.32862	1.08382	0.124559	0.757577	1.01259	0.0929988	0.358294
AT3G03920	H/ACA ribonucleoprotein complex, subunit Gar1/Naf1 protein	14.36	2.66667		0.944345	0.270121	0.36288	1.0811	0.306101	0.784542	1.13859	0.25958	0.582954
AT3G03960	TCP-1/cpn60 chaperonin family protein	22.22	6.66667		0.886098	0.0873385	0.915895	1.04407	0.0582993	0.865251	1.21021	0.130016	0.191514
AT3G04400	Ribosomal protein L14p/L23e family protein	27.2	3.66667		0.874855	0.0236822	0.957846	1.01933	0.0393357	0.632602	1.0821	0.0568064	0.925379
AT3G04840	Ribosomal protein S3Ae	43.51	3		0.88513	0.0535774	0.927269	1.07539	0.0933154	0.839455	1.12678	0.0848708	0.677061
AT3G04920	Ribosomal protein S24e family protein	32.33	1.66667		0.925926	0.0243132	0.505603	0.968234	0.156766	0.25792	1.02208	0.114355	0.419157
AT3G05060	NOP56-like pre RNA processing ribonucleoprotein	19.89	6		0.866941	0.103113	0.865515	1.03153	0.135297	0.75141	1.15559	0.0594761	0.462614
AT3G05560	Ribosomal L22e protein family	42.74	1.33333		0.875399	0.0772097	0.957846	1.05955	0.0582483	0.981002	1.12584	0.0895152	0.68521
AT3G06040	Ribosomal protein L12/ ATP-dependent Clp protease adaptor protein ClpS family protein	5.91	1		0.708729	0.0658525	0.00650494	1.08514	0.40066	0.748668	0.970493	0.0529387	0.143836
AT3G06400	chromatin-remodeling protein 11	2.27	2.33333		0.826333	0.194139	0.433141	1.13939	0.296849	0.348063	1.16498	0.144298	0.405611
AT3G06530	ARM repeat superfamily protein	3.02	5.66667		0.852376	0.115558	0.696	0.987513	0.157172	0.383682	1.08712	0.166208	0.971329
AT3G06650	ATP-citrate lyase B-1	10.03	5.33333		0.865602	0.0457047	0.854016	1.10514	0.264392	0.580412	1.06715	0.143523	0.788366
AT3G06860	multifunctional protein 2	3.86	1.66667		0.864023	0.138421	0.831074	1.107	0.192673	0.564757	1.14778	0.254114	0.517237
AT3G07110	Ribosomal protein L13 family protein	39.32	5		0.882198	0.0595243	0.961547	1.02585	0.0415894	0.695822	1.07977	0.0840628	0.907
AT3G07480	2Fe-2S ferredoxin-like superfamily protein	28.93	3		0.847985	0.0632881	0.652411	1.01058	0.125069	0.56303	1.07988	0.223205	0.907
AT3G07630	arogenate dehydratase 2	8.4	3		0.784007	0.0752532	0.148246	0.996658	0.219117	0.449793	1.03184	0.310108	0.492725
AT3G07770	HEAT SHOCK PROTEIN 89.1	11.51	4.66667		0.952299	0.0946342	0.309186	1.08743	0.0252206	0.730976	1.2811	0.0696178	0.043386
AT3G08580	ADP/ATP carrier 1	51.18	17.6667	3	0.86748	0.143969	0.865515	1.07992	0.13016	0.793607	1.07272	0.17406	0.842864
AT3G08943	ARM repeat superfamily protein	1.95	2		0.843709	0.135893	0.60978	1.08852	0.0280511	0.713459	1.11275	0.159524	0.794876
AT3G09200	Ribosomal protein L10 family protein	45.94	6.33333		0.990397	0.297955	0.130182	1.06631	0.106115	0.923818	1.13705	0.111218	0.598143
AT3G09440	Heat shock protein 70 (Hsp 70) family protein	29.74	2		0.946175	0.0517876	0.348894	1.09165	0.159999	0.687525	1.05323	0.0221426	0.664444
AT3G09500	Ribosomal L29 family protein	35.77	3.66667		0.886454	0.0293304	0.915895	1.06053	0.0806635	0.971434	1.13974	0.081874	0.575437
AT3G09630	Ribosomal protein L4/L1 family	36.7	4.66667		0.884477	0.0325354	0.93867	1.03485	0.0846895	0.779593	1.10851	0.0881482	0.829838
AT3G09820	adenosine kinase 1	24.71	6.33333		0.944518	0.0218563	0.35584	1.08571	0.0801098	0.739801	1.12283	0.0406662	0.70992
AT3G09840	cell division cycle 48	15.45	10.3333		0.88156	0.0958238	0.961547	1.07323	0.152733	0.858017	1.09477	0.181105	0.955454
AT3G10090	Nucleic acid-binding, OB-fold-like protein	28.13	1.33333		0.905003	0.0809068	0.707857	1.26	0.270374	0.0262248	1.46053	0.409439	0.000246358
AT3G10690	DNA GYRASE A	2.95	3		0.817648	0.0841906	0.364262	1.06613	0.0581689	0.923818	1.11275	0.122295	0.794876
AT3G10920	manganese superoxide dismutase 1	21.3	2.66667		0.914295	0.0854521	0.616897	1.30276	0.138073	0.00805361	1.1312	0.0898359	0.644919
AT3G11130	Clathrin, heavy chain	18.59	2.66667		0.798006	0.280564	0.221991	1.22468	0.0353872	0.0622582	1.18932	0.301289	0.277068
AT3G11400	eukaryotic translation initiation factor 3G1	6.46	1.66667		0.987771	0.154482	0.136821	1.10819	0.116222	0.557017	1.2307	0.209859	0.128127
AT3G11510	Ribosomal protein S11 family protein	48.67	1		0.875246	0.0595712	0.957846	0.73439	0.0693907	3.28687e-06	0.940209	0.0554066	0.0636017
AT3G11630	Thioredoxin superfamily protein	16.54	3.66667		0.876322	0.14121	0.969394	1.03133	0.146149	0.742069	0.952364	0.257562	0.089857
AT3G11710	lysyl-tRNA synthetase 1	5.11	1.66667		0.933438	0.149666	0.446524	1.14971	0.0901966	0.288855	1.04206	0.109258	0.571901
AT3G11830	TCP-1/cpn60 chaperonin family protein	17.84	8.33333		0.897638	0.0342031	0.782359	1.12758	0.1109	0.415138	1.14672	0.0598056	0.52432
AT3G11964	RNA binding;RNA binding	0.95	2		0.911336	0.101967	0.646556	0.995921	0.11671	0.442174	1.25168	0.172902	0.0830427
AT3G12030	Protein of unknown function DUF106, transmembrane	4.08	1.33333	2	0.77245	0.170845	0.100715	1.03207	0.0483311	0.75141	0.95937	0.0659316	0.108618
AT3G12120	fatty acid desaturase 2	8.09	2.66667	6	0.870977	0.227588	0.911637	1.09759	0.101448	0.636977	1.08423	0.222801	0.943763
AT3G12260	LYR family of Fe/S cluster biogenesis protein	31.58	3.66667		0.907946	0.218371	0.676888	1.11965	0.185922	0.468863	1.11196	0.259052	0.803569
AT3G12370	Ribosomal protein L10 family protein	4.09	1		0.881068	0.0496986	0.973018	0.94533	0.163245	0.150641	1.12306	0.61891	0.70992
AT3G12390	Nascent polypeptide-associated complex (NAC), alpha subunit family protein	6.4	1		0.978233	0.140293	0.174242	1.32711	0.192302	0.00395129	1.23875	0.0565151	0.109017
AT3G12490	cystatin B	21.39	1.66667	1	1.02481	0.101054	0.0506935	1.09599	0.281836	0.653623	1.19667	0.295554	0.241646
AT3G13160	Tetratricopeptide repeat (TPR)-like superfamily protein	8.38	4.66667		0.815904	0.215037	0.348078	1.0504	0.188892	0.922898	0.984626	0.231513	0.20425
AT3G13300	Transducin/WD40 repeat-like superfamily protein	1.38	1		0.765364	0.17734	0.078929	1.01406	0.108407	0.588749
AT3G13460	evolutionarily conserved C-terminal region 2	8.73	3.33333		0.828167	0.156184	0.451358	1.02641	0.127753	0.695822	1.11176	0.144967	0.803569
AT3G13470	TCP-1/cpn60 chaperonin family protein	30.7	4		0.882592	0.151198	0.950097	1.11055	0.222193	0.534152	1.16796	0.263021	0.387677
AT3G13860	heat shock protein 60-3A	20.63	9.66667		0.878081	0.170377	0.992466	1.08649	0.155056	0.739801	1.14118	0.267619	0.567973
AT3G13920	eukaryotic translation initiation factor 4A1	47.76	2.66667		0.880447	0.102584	0.984508	1.09033	0.0409999	0.704768	1.0833	0.0949253	0.934571
AT3G13930	Dihydrolipoamide acetyltransferase, long form protein	12.8	7		0.866688	0.133922	0.865515	1.05616	0.0847534	0.980622	1.08453	0.100226	0.952954
AT3G15000	cobalt ion binding	14.68	3.66667		0.913116	0.18838	0.626706	1.27958	0.196407	0.0153832	1.27426	0.244521	0.0510124
AT3G15090	GroES-like zinc-binding alcohol dehydrogenase family protein	12.3	3.33333		0.944096	0.255959	0.36288	1.18534	0.217968	0.14928	1.19751	0.216012	0.237469
AT3G15640	Rubredoxin-like superfamily protein	20.57	2.33333		0.721274	0.110483	0.0121315	1.08083	0.0601203	0.784542	1.14321	0.247157	0.553205
AT3G15950	DNA topoisomerase-related	7.08	3		1.36588	0.288819	2.18281e-08	1.2465	0.305972	0.0365355	1.28314	0.170655	0.0413996
AT3G16480	mitochondrial processing peptidase alpha subunit	19.04	2		0.87669	0.136793	0.980934	1.14303	0.363021	0.325629	1.06857	0.146034	0.806465
AT3G16640	translationally controlled tumor protein	42.86	5.33333		1.04218	0.09359	0.0305636	0.986225	0.255967	0.369766	1.12122	0.173556	0.726603
AT3G16810	pumilio 24	13.73	5		0.821092	0.10379	0.389326	1.0602	0.283447	0.981002	1.10329	0.0889119	0.883138
AT3G17240	lipoamide dehydrogenase 2	20.51	4		0.895703	0.183121	0.804161	1.11837	0.151318	0.482935	1.11228	0.145827	0.803569
AT3G17390	S-adenosylmethionine synthetase family protein	44.02	5.33333		0.903575	0.0677001	0.718314	1.10085	0.0637669	0.612404	1.07948	0.0582809	0.897816
AT3G17465	ribosomal protein L3 plastid	6.79	1.33333		0.926375	0.166829	0.505603	1.19296	0.306665	0.126591	1.20297	0.374681	0.217397
AT3G17810	pyrimidine 1	7.75	2		0.928441	0.150721	0.488269	1.07934	0.408451	0.802708	1.08981	0.279449	0.998853
AT3G18000	S-adenosyl-L-methionine-dependent methyltransferases superfamily protein	22.2	5.66667		0.673638	0.228702	0.000770124	1.16252	0.0956295	0.228724	1.13506	0.2302	0.613537
AT3G18190	TCP-1/cpn60 chaperonin family protein	21.83	8		0.946715	0.0692162	0.342042	1.03029	0.203727	0.732756	1.11498	0.0599787	0.777591
AT3G18410	Complex I subunit NDUFS6	18.87	2		0.842192	0.177406	0.588866	1.11572	0.285812	0.497258	1.04093	0.245021	0.563754
AT3G18600	P-loop containing nucleoside triphosphate hydrolases superfamily protein	8.1	2.66667		0.821318	0.112349	0.389326	1.05631	0.217133	0.980622	1.0923	0.081711	0.982836
AT3G18860	transducin family protein / WD-40 repeat family protein	3.29	1.33333		0.865786	0.213801	0.854016	1.04653	0.30121	0.894046	1.0886	0.108906	0.989685
AT3G19130	RNA-binding protein 47B	2.07	1.33333		0.840378	0.190458	0.56824	1.03435	0.166573	0.770173	1.07113	0.18187	0.824634
AT3G19760	eukaryotic initiation factor 4A-III	7.84	2.33333		0.826415	0.0734253	0.433141	0.964885	0.191751	0.241674	0.925629	0.130568	0.04107
AT3G19820	cell elongation protein / DWARF1 / DIMINUTO (DIM)	37.79	16.3333	1	0.848432	0.181934	0.652411	1.07737	0.150234	0.821015	1.08855	0.193922	0.989685
AT3G20000	translocase of the outer mitochondrial membrane 40	21.04	4.66667		0.90285	0.152376	0.728836	1.14205	0.215718	0.33114	1.07769	0.199233	0.888637
AT3G20050	T-complex protein 1 alpha subunit	22.2	7.66667		0.851897	0.0806426	0.696	1.07526	0.083465	0.839455	1.086	0.109552	0.962143
AT3G20390	endoribonuclease L-PSP family protein	15.51	2.66667		1.07626	0.155662	0.0101706	1.07398	0.087459	0.848721	1.11282	0.19552	0.794876
AT3G20670	histone H2A 13	18.18	1.33333		0.924671	0.0723235	0.514405	1.03197	0.153213	0.75141	1.0846	0.0692994	0.952954
AT3G22230	Ribosomal L27e protein family	26.67	1		0.944892	0.165696	0.35584	1.02934	0.117725	0.723474	1.13903	0.168518	0.582954
AT3G22330	putative mitochondrial RNA helicase 2	5.52	2		0.630726	0.263113	2.67503e-05	0.963211	0.16545	0.231225	0.962436	0.241126	0.117505
AT3G22890	ATP sulfurylase 1	18.14	7		0.783205	0.126292	0.143757	1.10814	0.140392	0.557017	1.22548	0.139714	0.144192
AT3G22960	Pyruvate kinase family protein	14.09	4		0.91594	0.140671	0.597515	1.02082	0.0664835	0.650462	1.13228	0.1067	0.637
AT3G23390	Zinc-binding ribosomal protein family protein	24.76	2.66667		0.881554	0.0341369	0.961547	1.08603	0.180918	0.739801	1.14679	0.208401	0.52432
AT3G23830	glycine-rich RNA-binding protein 4	5.15	1.33333		0.968247	0.187158	0.219321	1.08643	0.223275	0.739801	1.22234	0.170165	0.152814
AT3G23940	dehydratase family	17.82	5.33333		1.1033	0.0928338	0.00392251	1.11248	0.142561	0.526651	1.18227	0.25952	0.311057
AT3G23990	heat shock protein 60	57.89	14		0.921582	0.194281	0.541339	1.11208	0.205011	0.526651	1.15775	0.30308	0.449535
AT3G24830	Ribosomal protein L13 family protein	39.32	5		0.852808	0.025778	0.70703	1.0047	0.111753	0.513062	1.0714	0.106177	0.824634
AT3G25520	ribosomal protein L5	50.5	12		0.875908	0.051823	0.969394	1.0687	0.0973644	0.895474	1.08652	0.0576083	0.971329
AT3G25540	TRAM, LAG1 and CLN8 (TLC) lipid-sensing domain containing protein	2.9	1	5	0.939913	0.190976	0.39198	1.17087	0.0706932	0.196748	1.14551	0.167755	0.531459
AT3G25860	2-oxoacid dehydrogenases acyltransferase family protein	28.96	8.66667		0.891627	0.160511	0.848359	0.949795	0.0217993	0.170646	1.13513	0.081934	0.613537
AT3G26340	N-terminal nucleophile aminohydrolases (Ntn hydrolases) superfamily protein	2.56	1.33333		0.862006	0.0398189	0.808223	0.888497	0.212282	0.0258273	0.908939	0.0729768	0.0229182
AT3G26420	RNA-binding (RRM/RBD/RNP motifs) family protein with retrovirus zinc finger-like domain	7.35	1.66667		0.867754	0.118833	0.877029	1.02194	0.206302	0.659455	1.10199	0.258155	0.892108
AT3G26520	tonoplast intrinsic protein 2	7.11	1	7	0.887056	0.259141	0.904551	0.843149	0.0747598	0.00384693	1.04551	0.327222	0.604955
AT3G27280	prohibitin 4	34.77	2		0.902331	0.122313	0.739421	0.932531	0.205958	0.109629	1.08806	0.260909	0.98051
AT3G27430	N-terminal nucleophile aminohydrolases (Ntn hydrolases) superfamily protein	3.37	1.33333		0.757739	0.0696813	0.060995	0.972614	0.19759	0.286526	0.990109	0.274473	0.227761
AT3G28715	ATPase, V0/A0 complex, subunit C/D	7.58	3.33333		0.856825	0.193742	0.751618	1.05761	0.170817	0.999828	1.0662	0.288018	0.779346
AT3G28730	high mobility group	7.43	2.33333		0.638608	0.195673	5.35195e-05	0.968579	0.186149	0.263488	1.006	0.123464	0.314689
AT3G28900	Ribosomal protein L34e superfamily protein	21.67	1		0.688196	0.0713838	0.00191863	1.06769	0.0928352	0.9049	1.12223	0.0936508	0.718241
AT3G42050	vacuolar ATP synthase subunit H family protein	17.91	5.66667		0.886077	0.122064	0.915895	0.985243	0.0799259	0.362916	0.983936	0.117191	0.199754
AT3G43300	HOPM interactor 7	5.56	7.33333		0.913076	0.106814	0.626706	1.13922	0.0578126	0.348063	1.12715	0.178535	0.677061
AT3G43980	Ribosomal protein S14p/S29e family protein	30.36	1.66667		0.884858	0.0367474	0.927269	0.972423	0.0432214	0.280652	1.03826	0.0565087	0.539608
AT3G44110	DNAJ homologue 3	9.04	2		0.965732	0.420939	0.229324	1.11429	0.335329	0.511831	1.3813	0.449552	0.00306629
AT3G44330	INVOLVED IN: protein processing; LOCATED IN: mitochondrion, endoplasmic reticulum, plasma membrane, vacuole; EXPRESSED IN: 25 plant structures; EXPRESSED DURING: 13 growth stages; CONTAINS InterPro DOMAIN/s: Nicalin (InterPro:IPR016574), EF-Hand 1, calcium-binding site (InterPro:IPR018247), Nicastrin (InterPro:IPR008710); Has 245 Blast hits to 243 proteins in 99 species: Archae - 6; Bacteria - 10…	12.39	5.66667	2	0.802575	0.101215	0.253443	1.0153	0.195911	0.597424	1.0074	0.206304	0.320713
AT3G44720	arogenate dehydratase 4	8.02	2.33333		0.760058	0.165048	0.0657523	0.756066	0.241735	1.90032e-05	0.944757	0.217525	0.0736879
AT3G44750	histone deacetylase 3	23.97	3.33333		0.807455	0.1363	0.280588	0.97522	0.167268	0.298503	1.04706	0.160611	0.613331
AT3G45030	Ribosomal protein S10p/S20e family protein	29.84	1.66667		0.87326	0.0954313	0.934741	1.10296	0.122364	0.596296	1.2684	0.18609	0.0584543
AT3G46060	RAB GTPase homolog 8A	14.35	1.66667		0.872106	0.100686	0.923187	1.03782	0.15058	0.807986	1.11662	0.269218	0.760445
AT3G46430	unknown protein; FUNCTIONS IN: molecular_function unknown; INVOLVED IN: biological_process unknown; LOCATED IN: mitochondrion, mitochondrial respiratory chain complex III; EXPRESSED IN: 25 plant structures; EXPRESSED DURING: 15 growth stages; BEST Arabidopsis thaliana protein match is: unknown protein (TAIR:AT5G59613.2); Has 51 Blast hits to 51 proteins in 16 species: Archae - 0; Bacteria - 0; Me…	69.09	2.33333		0.806835	0.194319	0.280588	1.09364	0.164325	0.670475	1.07511	0.224329	0.861144
AT3G46440	UDP-XYL synthase 5	7.33	1		0.891895	0.0425547	0.848359	1.35181	0.156422	0.00181166	1.11422	0.21448	0.786217
AT3G46740	translocon at the outer envelope membrane of chloroplasts 75-III	8.07	5.33333		0.834394	0.127719	0.508247	1.10568	0.299613	0.572555	1.06978	0.234323	0.815542
AT3G47520	malate dehydrogenase	31.76	6.33333		0.945517	0.141264	0.348894	1.01565	0.130184	0.606148	1.05833	0.101607	0.708047
AT3G47833	unknown protein; BEST Arabidopsis thaliana protein match is: unknown protein (TAIR:AT5G62575.2); Has 42 Blast hits to 42 proteins in 12 species: Archae - 0; Bacteria - 0; Metazoa - 0; Fungi - 0; Plants - 42; Viruses - 0; Other Eukaryotes - 0 (source: NCBI BLink).	10.75	1		0.893704	0.135307	0.826167	0.998989	0.241345	0.46523	1.04657	0.27587	0.613331
AT3G48000	aldehyde dehydrogenase 2B4	24.16	6.66667		0.845223	0.140158	0.62034	1.096	0.0508291	0.653623	1.23123	0.219506	0.128127
AT3G48140	B12D protein	25	2	1	0.779381	0.0772585	0.126784	1.07253	0.125984	0.858017	1.01521	0.0941231	0.37136
AT3G48870	Clp ATPase	21.72	8		0.868146	0.111566	0.877029	1.05307	0.109053	0.95177	1.13268	0.266875	0.62913
AT3G48930	Nucleic acid-binding, OB-fold-like protein	41.88	3		0.857119	0.0547661	0.751618	1.09284	0.0964769	0.678976	1.17365	0.0602425	0.353415
AT3G49010	breast basic conserved 1	27.45	5		0.861092	0.0448062	0.796837	1.09098	0.100287	0.696123	1.13034	0.0668159	0.652885
AT3G49720	unknown protein; FUNCTIONS IN: molecular_function unknown; INVOLVED IN: biological_process unknown; LOCATED IN: chloroplast thylakoid membrane, Golgi apparatus, plasma membrane, membrane; EXPRESSED IN: 25 plant structures; EXPRESSED DURING: 15 growth stages; BEST Arabidopsis thaliana protein match is: unknown protein (TAIR:AT5G65810.1); Has 64 Blast hits to 64 proteins in 11 species: Archae - 0; …	26.82	4.66667	1	0.852429	0.15037	0.696	1.08032	0.143219	0.793607	1.07972	0.214209	0.907
AT3G49910	Translation protein SH3-like family protein	28.77	5		0.83688	0.0818789	0.537877	0.955213	0.0672008	0.192457	1.0012	0.0477988	0.285606
AT3G51800	metallopeptidase M24 family protein	24.68	5.33333		0.975022	0.077141	0.186925	1.1612	0.237002	0.237303	1.16406	0.173817	0.411709
AT3G51980	ARM repeat superfamily protein	2.62	1	1	0.824783	0.198975	0.424179	1.0442	0.169249	0.865251	1.01024	0.237388	0.339197
AT3G52300	ATP synthase D chain, mitochondrial	57.74	10		0.891893	0.152103	0.848359	1.08052	0.168426	0.784542	1.08351	0.220993	0.943763
AT3G52580	Ribosomal protein S11 family protein	30	2		0.849227	0.0509844	0.663223	1.10711	0.25153	0.564757	1.08572	0.208347	0.962143
AT3G52730	ubiquinol-cytochrome C reductase UQCRX/QCR9-like family protein	22.22	2		0.874741	0.148545	0.957846	1.03376	0.187033	0.770173	1.02459	0.147836	0.440595
AT3G52930	Aldolase superfamily protein	50	15		0.868109	0.0882581	0.877029	1.12463	0.0981502	0.434801	1.08551	0.126805	0.962143
AT3G52960	Thioredoxin superfamily protein	27.35	3.33333		0.90799	0.0705938	0.676888	1.0488	0.127845	0.913277	1.00773	0.146753	0.326806
AT3G53020	Ribosomal protein L24e family protein	28.83	2		0.864067	0.101895	0.831074	0.924211	0.138223	0.0848544	1.10492	0.137373	0.865268
AT3G53420	plasma membrane intrinsic protein 2A	18.82	1.33333	6	0.721608	0.140985	0.0127486	0.881125	0.176147	0.0198332	0.981786	0.163574	0.190967
AT3G53870	Ribosomal protein S3 family protein	53.41	1.66667		0.732422	0.154014	0.0205451	0.928016	0.222839	0.09527	0.921885	0.129127	0.0359919
AT3G54110	plant uncoupling mitochondrial protein 1	17.65	4		0.923155	0.110287	0.532273	1.10441	0.0793273	0.588325	1.08246	0.0864095	0.925379
AT3G54470	uridine 5'-monophosphate synthase / UMP synthase (PYRE-F) (UMPS)	10.5	2		1.0448	0.285944	0.0278655	1.04191	0.293808	0.846105	1.06386	0.0763035	0.76137
AT3G54960	PDI-like 1-3	5.21	3.33333		0.953657	0.205585	0.296694	1.22045	0.257941	0.0699219	1.12032	0.278884	0.735005
AT3G55010	phosphoribosylformylglycinamidine cyclo-ligase, chloroplast / phosphoribosyl-aminoimidazole synthetase / AIR synthase (PUR5)	6.17	1.33333								1.07261	0.424173	0.842864
AT3G55220	Cleavage and polyadenylation specificity factor (CPSF) A subunit protein	9.72	11		0.821953	0.119064	0.397887	1.0219	0.189476	0.659455	1.02532	0.114376	0.440595
AT3G55280	ribosomal protein L23AB	38.51	5.33333		0.877449	0.120189	0.980934	1.07186	0.145733	0.867342	1.11619	0.122461	0.769
AT3G55360	3-oxo-5-alpha-steroid 4-dehydrogenase family protein	6.13	1.33333	6	0.857109	0.159454	0.751618	1.03211	0.14366	0.75141	0.936329	0.183368	0.0563461
AT3G55410	2-oxoglutarate dehydrogenase, E1 component	9.83	5.66667		0.937313	0.133188	0.414794	0.997502	0.0923516	0.457479	1.08788	0.126665	0.98051
AT3G55440	triosephosphate isomerase	17.72	3		0.903063	0.0656562	0.728836	1.09425	0.180594	0.670475	1.12726	0.121158	0.677061
AT3G55770	GATA type zinc finger transcription factor family protein	5.51	1.66667		0.767546	0.0956727	0.0877681	1.11193	0.294685	0.526651	1.13907	0.405367	0.582954
AT3G56070	rotamase cyclophilin 2	21.59	2.33333		1.10473	0.11879	0.00364557	1.27566	0.20932	0.0171531	1.35222	0.217115	0.00703218
AT3G56150	eukaryotic translation initiation factor 3C	8.67	6		0.833536	0.0910301	0.508247	1.09873	0.135938	0.628732	1.08158	0.118698	0.925379
AT3G56340	Ribosomal protein S26e family protein	30	2		0.848905	0.0296155	0.663223	1.03979	0.100812	0.827013	1.07886	0.100629	0.897816
AT3G56490	HIS triad family protein 3	24.49	2.66667		1.08384	0.277444	0.00772333	1.18164	0.320406	0.158591	1.2132	0.276356	0.181185
AT3G57010	Calcium-dependent phosphotriesterase superfamily protein	1.86	1	1	0.98182	0.194958	0.158401	0.931561	0.0681708	0.106634	0.944289	0.0959948	0.0715767
AT3G57150	homologue of NAP57	25.84	11		0.873217	0.141196	0.934741	1.01565	0.202751	0.606148	1.01881	0.137159	0.398285
AT3G57290	eukaryotic translation initiation factor 3E	9.52	3.33333		0.965423	0.10921	0.234453	1.16396	0.021115	0.224523	1.13078	0.242343	0.644919
AT3G57520	seed imbibition 2	9.15	4.33333		0.728477	0.340148	0.0170446	1.22102	0.15861	0.0683276	1.20737	0.603339	0.202296
AT3G57610	adenylosuccinate synthase	27.35	8.33333		1.08635	0.219063	0.00720296	1.19502	0.177237	0.121383	1.24871	0.342657	0.0885188
AT3G58510	DEA(D/H)-box RNA helicase family protein	8.82	1.66667		0.840645	0.124318	0.578516	1.14166	0.0869962	0.33114	1.14244	0.0738019	0.560563
AT3G58610	ketol-acid reductoisomerase	27.58	11		1.03851	0.126616	0.0334918	1.16031	0.0865807	0.241682	1.17869	0.197274	0.326498
AT3G59760	O-acetylserine (thiol) lyase isoform C	7.21	2		0.952165	0.161977	0.309186	1.21114	0.116574	0.0857581	1.22408	0.172439	0.147021
AT3G60245	Zinc-binding ribosomal protein family protein	43.48	3.33333		0.811092	0.114752	0.309494	0.918595	0.156499	0.0730974	0.965987	0.094951	0.130182
AT3G60750	Transketolase	25.27	7		0.876158	0.090294	0.969394	1.13875	0.0674219	0.348063	1.11866	0.111508	0.743447
AT3G60770	Ribosomal protein S13/S15	54.3	7.66667		0.866505	0.0691708	0.865515	1.0462	0.0861744	0.884439	1.0914	0.0802242	0.991987
AT3G60820	N-terminal nucleophile aminohydrolases (Ntn hydrolases) superfamily protein	16.14	2		0.972871	0.12878	0.195774	1.0702	0.0746516	0.886071	1.13169	0.143628	0.637
AT3G60830	actin-related protein 7	7.71	2		0.811726	0.278012	0.316994	0.857064	0.112764	0.00734266	1.03295	0.523334	0.500403
AT3G61070	peroxin 11E	26.41	3		0.924476	0.337673	0.523295	1.15984	0.503	0.241682	1.13062	0.43931	0.644919
AT3G61440	cysteine synthase C1	2.17	1.33333		0.779217	0.170686	0.126784	1.13582	0.223524	0.365572	1.14119	0.231469	0.567973
AT3G62360	Carbohydrate-binding-like fold	13.69	13.3333	2	0.824434	0.160058	0.415315	1.054	0.186433	0.961391	1.0665	0.265239	0.779346
AT3G62530	ARM repeat superfamily protein	16.74	3.33333		0.955505	0.142182	0.284568	1.07306	0.17635	0.858017	1.1641	0.213995	0.411709
AT3G62870	Ribosomal protein L7Ae/L30e/S12e/Gadd45 family protein	39.45	1.66667		1.00112	0.212739	0.098221	1.11647	0.0479352	0.497258	1.32954	0.365992	0.012777
AT3G63460	transducin family protein / WD-40 repeat family protein	5.44	4		0.898858	0.153257	0.771539	1.11708	0.316003	0.490065	1.08289	0.125757	0.934571
AT4G00860	Protein of unknown function (DUF1138)	57.5	2.66667		0.784155	0.163325	0.148246	1.1354	0.206437	0.371539	1.04945	0.192727	0.630209
AT4G01100	adenine nucleotide transporter 1	28.98	8		0.869794	0.157622	0.900092	1.02327	0.113322	0.668489	1.05469	0.194675	0.681784
AT4G01320	Peptidase family M48 family protein	6.37	2.33333	4	0.845766	0.0492611	0.630967	1.07333	0.129852	0.858017	1.18627	0.148035	0.291287
AT4G01850	S-adenosylmethionine synthetase 2	36.64	4.33333		0.765705	0.0680182	0.081795	1.04447	0.0504046	0.865251	1.00442	0.242264	0.302847
AT4G02450	HSP20-like chaperones superfamily protein	15.42	3.33333		0.916084	0.0576177	0.597515	1.07532	0.0419407	0.839455	1.12962	0.0586812	0.652885
AT4G02580	NADH-ubiquinone oxidoreductase 24 kDa subunit, putative	15.69	3		0.881547	0.159821	0.961547	1.10743	0.190072	0.564757	1.10826	0.202769	0.838654
AT4G02840	Small nuclear ribonucleoprotein family protein	18.97	1.33333		0.644974	0.105789	8.81248e-05	0.96245	0.206978	0.226115	0.804668	0.191647	0.000147092
AT4G02930	GTP binding Elongation factor Tu family protein	38.99	15.6667		0.898374	0.117731	0.782359	1.0901	0.0994997	0.704768	1.13939	0.141555	0.582954
AT4G04860	DERLIN-2.2	3.69	1	5	0.753264	0.0692222	0.0502914	1.01395	0.200117	0.588749	0.86516	0.206141	0.00378014
AT4G08390	stromal ascorbate peroxidase	13.58	3.66667		0.966762	0.155201	0.22428	1.23062	0.041725	0.0540275	1.18544	0.389214	0.296143
AT4G09000	general regulatory factor 1	33.33	2	1	0.889424	0.330954	0.881963	1.2221	0.0388271	0.0667645	1.34704	0.302136	0.00807467
AT4G09320	Nucleoside diphosphate kinase family protein	36.69	5.66667		0.882982	0.0703587	0.950097	1.21041	0.192503	0.0876919	1.24421	0.119932	0.0983216
AT4G10450	Ribosomal protein L6 family	41.24	2		0.791385	0.210352	0.18253
AT4G10750	Phosphoenolpyruvate carboxylase family protein	3.35	1.33333		0.900672	0.151198	0.750068	1.07674	0.139726	0.821015	1.08118	0.253606	0.916188
AT4G11010	nucleoside diphosphate kinase 3	24.79	5.66667		0.848749	0.120602	0.663223	1.01308	0.0694769	0.580125	1.00293	0.103798	0.297031
AT4G11150	vacuolar ATP synthase subunit E1	21.3	4.33333		0.851627	0.119492	0.696	0.95286	0.0894774	0.183513	0.981212	0.172729	0.186675
AT4G11420	eukaryotic translation initiation factor 3A	4.05	3		0.792403	0.136632	0.187845	1.10008	0.0282488	0.620541	1.05305	0.198738	0.664444
AT4G11820	hydroxymethylglutaryl-CoA synthase / HMG-CoA synthase / 3-hydroxy-3-methylglutaryl coenzyme A synthase	4.93	1.33333					1.42304	0.156504	0.000162809
AT4G12600	Ribosomal protein L7Ae/L30e/S12e/Gadd45 family protein	38.28	2		0.760768	0.0680124	0.0682383	0.995453	0.114963	0.434622	1.09752	0.0864799	0.928198
AT4G12650	Endomembrane protein 70 protein family	5.37	1.33333	1	0.882721	0.177385	0.950097	0.989361	0.199575	0.390749	0.993303	0.251428	0.242699
AT4G13430	isopropyl malate isomerase large subunit 1	12.18	4.33333		1.0518	0.0970098	0.02238	1.24376	0.0784759	0.0393726	1.22081	0.127147	0.155779
AT4G13850	glycine-rich RNA-binding protein 2	28.47	2.33333		0.887776	0.109672	0.89324	1.14827	0.123252	0.299042	1.2494	0.246033	0.0885188
AT4G13930	serine hydroxymethyltransferase 4	36.52	9		1.07524	0.059809	0.0105221	0.994359	0.0416758	0.427137	0.983048	0.0521436	0.195326
AT4G13940	S-adenosyl-L-homocysteine hydrolase	47.05	16.6667		1.07954	0.0813385	0.00886959	1.06383	0.0884501	0.942814	1.02623	0.0596904	0.447864
AT4G14030	selenium-binding protein 1	3.47	1		0.793184	0.182233	0.193267	1.19434	0.144277	0.123965	1.25528	0.0953583	0.0778566
AT4G14420	HR-like lesion-inducing protein-related	36.71	2.66667	2	0.882583	0.182686	0.950097	1.02704	0.249421	0.705005	1.08197	0.277174	0.925379
AT4G14960	Tubulin/FtsZ family protein	34.89	1		0.991221	0.0922153	0.126963	1.27154	0.0381175	0.0191057	1.12716	0.106691	0.677061
AT4G15000	Ribosomal L27e protein family	29.01	1		0.968574	0.133221	0.214446	1.10392	0.162407	0.588325	1.22457	0.148531	0.144192
AT4G15640	unknown protein; BEST Arabidopsis thaliana protein match is: unknown protein (TAIR:AT3G21465.1); Has 38 Blast hits to 38 proteins in 14 species: Archae - 0; Bacteria - 0; Metazoa - 0; Fungi - 0; Plants - 38; Viruses - 0; Other Eukaryotes - 0 (source: NCBI BLink).	4.87	1.66667		0.885409	0.131222	0.927269	1.00417	0.0389188	0.504936	1.07946	0.0534614	0.897816
AT4G16143	importin alpha isoform 2	9.35	2					1.00663	0.215048	0.52949	1.03547	0.553133	0.515924
AT4G16450	unknown protein; FUNCTIONS IN: molecular_function unknown; INVOLVED IN: photorespiration; LOCATED IN: mitochondrion, mitochondrial membrane, mitochondrial respiratory chain complex I, respiratory chain complex I, membrane; EXPRESSED IN: 25 plant structures; EXPRESSED DURING: 15 growth stages; Has 30201 Blast hits to 17322 proteins in 780 species: Archae - 12; Bacteria - 1396; Metazoa - 17338; Fun…	64.15	3.66667		0.907205	0.12033	0.687142	1.09136	0.209976	0.696123	1.11077	0.225581	0.812295
AT4G16630	DEA(D/H)-box RNA helicase family protein	2.66	2.33333		0.816065	0.173111	0.348078	0.960897	0.121954	0.221081	0.962849	0.00825263	0.120584
AT4G16720	Ribosomal protein L23/L15e family protein	26.96	4.33333		0.888481	0.216751	0.89324	1.19994	0.184519	0.10913	1.27073	0.220557	0.0546233
AT4G16760	acyl-CoA oxidase 1	6.45	2.66667		0.962926	0.193821	0.244972	1.0491	0.208584	0.913277	1.12922	0.196994	0.660897
AT4G17520	Hyaluronan / mRNA binding family	14.72	2.33333		0.844495	0.055666	0.60978	0.939873	0.102893	0.132384	0.948077	0.0641001	0.0803143
AT4G17530	RAB GTPase homolog 1C	21.78	3		0.926001	0.154804	0.505603	0.937474	0.0747605	0.122241	0.981446	0.0580163	0.186675
AT4G18030	S-adenosyl-L-methionine-dependent methyltransferases superfamily protein	17.07	8	1	0.892828	0.193338	0.83724	1.10332	0.158984	0.596296	1.0294	0.249195	0.470031
AT4G18100	Ribosomal protein L32e	36.09	3		0.889699	0.0296517	0.870722	1.09404	0.0732234	0.670475	1.09953	0.0922671	0.910113
AT4G18800	RAB GTPase homolog A1D	29.91	1.66667		0.944962	0.267934	0.35584	1.12037	0.10227	0.468863	1.04808	0.178724	0.621749
AT4G19120	S-adenosyl-L-methionine-dependent methyltransferases superfamily protein	9.33	1.33333	1	0.91093	0.284422	0.646556	0.957257	0.282906	0.201699	0.999924	0.238551	0.279998
AT4G19710	aspartate kinase-homoserine dehydrogenase ii	4.89	2.66667		0.962444	0.223155	0.250361	1.05374	0.229954	0.961391	1.10014	0.283171	0.910113
AT4G20890	tubulin beta-9 chain	34.91	1.66667		0.932265	0.0571011	0.454689	1.14069	0.0254682	0.336716	0.953461	0.217237	0.0923734
AT4G21105	cytochrome-c oxidases;electron carriers	14.58	1	1	0.801502	0.0879133	0.246933	1.17695	0.0930466	0.175133	1.16015	0.139688	0.43669
AT4G21150	ribophorin II (RPN2) family protein	29.81	14.3333	4	0.84561	0.150286	0.630967	1.10781	0.18958	0.557017	1.02723	0.20711	0.455194
AT4G21660	proline-rich spliceosome-associated (PSP) family protein	3.77	1.33333		0.907909	0.18977	0.676888	1.00877	0.175851	0.546149	1.08921	0.194266	0.989685
AT4G21960	Peroxidase superfamily protein	6.06	2		1.00301	0.218368	0.0931798	1.26038	0.184096	0.0262248	1.32367	0.480423	0.0149611
AT4G22670	HSP70-interacting protein 1	7.94	3		0.825183	0.175215	0.424179	1.07287	0.096863	0.858017	1.04034	0.269811	0.555655
AT4G23620	Ribosomal protein L25/Gln-tRNA synthetase, anti-codon-binding domain	15.15	3		0.954574	0.269113	0.290585	1.22402	0.229218	0.0637303	1.22643	0.16099	0.141406
AT4G23850	AMP-dependent synthetase and ligase family protein	3.9	2.33333		0.832146	0.174946	0.488922	1.16457	0.132609	0.220382	1.09501	0.245026	0.955454
AT4G24190	Chaperone protein htpG family protein	38.76	22.6667		0.834091	0.197376	0.508247	1.1017	0.15738	0.604322	1.11436	0.233989	0.786217
AT4G24280	chloroplast heat shock protein 70-1	17.55	4		0.907005	0.105929	0.687142	1.04028	0.116945	0.827013	1.09049	0.292673	0.998853
AT4G24330	Protein of unknown function (DUF1682)	3.56	2		0.877276	0.128182	0.980934	1.17079	0.0812396	0.196748	1.16177	0.25362	0.424081
AT4G24830	arginosuccinate synthase family	25.51	10		0.962144	0.128406	0.250361	1.08534	0.138567	0.748668	1.18584	0.182076	0.291287
AT4G24920	secE/sec61-gamma protein transport protein	20.29	1	1				1.3061	0.204115	0.00738262
AT4G25630	fibrillarin 2	55.31	1.33333		0.884565	0.179551	0.927269	1.05492	0.122225	0.971009	1.18167	0.0266427	0.311057
AT4G25890	60S acidic ribosomal protein family	6.72	1		0.767616	0.0211854	0.0877681	0.823071	0.127944	0.00139379	1.02427	0.102619	0.433387
AT4G26110	nucleosome assembly protein1;1	10.58	1.66667		0.947315	0.057102	0.342042	1.03435	0.0591319	0.770173	1.20946	0.0903463	0.195057
AT4G26760	microtubule-associated protein 65-2	1.9	1.33333		0.919297	0.214221	0.56905	1.1684	0.0513922	0.208307	1.20471	0.237126	0.209742
AT4G26840	small ubiquitin-like modifier 1	10	1		0.904275	0.0921392	0.718314	1.06488	0.0986804	0.933307	1.02803	0.263493	0.462583
AT4G26900	HIS HF	11.99	5		0.944908	0.150417	0.35584	1.04255	0.170763	0.855672	1.06246	0.223508	0.743488
AT4G27000	RNA-binding (RRM/RBD/RNP motifs) family protein	6.99	3		0.873168	0.137354	0.934741	0.98443	0.145383	0.35614	1.05605	0.155032	0.690506
AT4G27080	PDI-like 5-4	4.38	1.33333	2	0.743333	0.215294	0.0334157	1.13921	0.369581	0.348063	1.19472	0.566805	0.250166
AT4G27090	Ribosomal protein L14	46.27	3.66667		0.847686	0.0750514	0.652411	1.06475	0.0715006	0.933307	1.1346	0.065614	0.613537
AT4G27585	SPFH/Band 7/PHB domain-containing membrane-associated protein family	11.92	3		0.811556	0.139356	0.316994	1.01065	0.20448	0.56303	0.953583	0.319401	0.0949433
AT4G27690	vacuolar protein sorting 26B	2.55	2		1.02588	0.138429	0.0492486	1.05248	0.0891282	0.942146	1.14973	0.201202	0.503239
AT4G28510	prohibitin 1	34.03	2.66667					1.04848	0.29725	0.903659	1.12588	0.0581225	0.68521
AT4G29010	Enoyl-CoA hydratase/isomerase family	8.04	2		0.785834	0.0330245	0.157527	1.05865	0.154956	0.990582	1.02581	0.146586	0.447864
AT4G29130	hexokinase 1	6.05	3.33333	1	0.835549	0.163165	0.527917	1.07462	0.248271	0.839455	1.13057	0.205711	0.644919
AT4G29480	Mitochondrial ATP synthase subunit G protein	27.05	2.66667		0.91806	0.131838	0.578456	1.06325	0.122897	0.952339	1.05851	0.208077	0.716864
AT4G29690	Alkaline-phosphatase-like family protein	4.6	1.66667	1	1.52093	0.209179	3.39906e-12	0.874048	0.0428083	0.015058	0.878791	0.0636858	0.00704001
AT4G29840	Pyridoxal-5'-phosphate-dependent enzyme family protein	8.17	3.33333		1.06198	0.331804	0.0162231	1.25952	0.507539	0.0262248	1.22422	0.363657	0.147021
AT4G30010	unknown protein; FUNCTIONS IN: molecular_function unknown; INVOLVED IN: biological_process unknown; LOCATED IN: mitochondrion, plastid; EXPRESSED IN: 26 plant structures; EXPRESSED DURING: 15 growth stages; Has 39 Blast hits to 39 proteins in 18 species: Archae - 0; Bacteria - 0; Metazoa - 0; Fungi - 0; Plants - 39; Viruses - 0; Other Eukaryotes - 0 (source: NCBI BLink).	21.11	2.66667		0.842044	0.107176	0.588866	1.04701	0.114357	0.894046	1.0525	0.183168	0.664444
AT4G30260	Integral membrane Yip1 family protein	3.21	1	5	0.898331	0.160809	0.782359	1.02001	0.165316	0.641511	0.978555	0.14948	0.178293
AT4G31180	Class II aminoacyl-tRNA and biotin synthetases superfamily protein	3.05	2		0.97516	0.130677	0.186925	1.12952	0.198036	0.402355	1.13054	0.172574	0.644919
AT4G31340	myosin heavy chain-related	25.24	8	1	0.844112	0.210949	0.60978	0.977432	0.0752542	0.310785	0.975986	0.188564	0.16622
AT4G31460	Ribosomal L28 family	5.19	1		0.890498	0.133753	0.870722	1.26158	0.151959	0.0248939	1.40727	0.242731	0.00140062
AT4G31480	Coatomer, beta subunit	11.08	7.33333		0.826837	0.153411	0.442202	0.964336	0.104843	0.236411	1.02596	0.109718	0.447864
AT4G31500	cytochrome P450, family 83, subfamily B, polypeptide 1	4.01	2.33333		0.814706	0.056426	0.340145	1.08833	0.262057	0.722195	1.34506	0.101425	0.00853022
AT4G31700	ribosomal protein S6	41.2	2		0.917438	0.105921	0.587944	1.08217	0.148618	0.775515	1.29311	0.322252	0.0326219
AT4G31990	aspartate aminotransferase 5	10.71	3		1.03509	0.141842	0.037782	1.03013	0.0655142	0.732756	1.04807	0.240034	0.621749
AT4G32130	Protein of unknown function (DUF2012)	22.28	1.66667	2	0.911533	0.348281	0.636593	0.978065	0.0767811	0.317039	1.07362	0.245739	0.851998
AT4G32470	Cytochrome bd ubiquinol oxidase, 14kDa subunit	42.62	4.66667		0.903672	0.170941	0.718314	1.0786	0.201477	0.802708	1.09653	0.22632	0.937267
AT4G32520	serine hydroxymethyltransferase 3	12.67	4.66667		0.916602	0.0762042	0.587944	1.10981	0.222658	0.541714	1.12017	0.267929	0.735005
AT4G32720	La protein 1	6.19	2		0.885181	0.102678	0.927269	1.14416	0.211657	0.320183	1.19376	0.225075	0.254509
AT4G33010	glycine decarboxylase P-protein 1	14.08	2.33333		0.8503	0.238031	0.674094	1.04511	0.113814	0.87484	1.26536	0.183201	0.0625157
AT4G33250	eukaryotic translation initiation factor 3K	23.45	2.66667		0.799759	0.0205453	0.234242	1.00288	0.131458	0.49687	1.1328	0.145794	0.62913
AT4G33680	Pyridoxal phosphate (PLP)-dependent transferases superfamily protein	8.68	3		1.13629	0.331138	0.00112102	1.34786	0.309504	0.0020576	1.19017	0.232738	0.272443
AT4G34050	S-adenosyl-L-methionine-dependent methyltransferases superfamily protein	9.46	2.33333		0.89954	0.168206	0.760774	0.859289	0.294423	0.00801984	0.854263	0.3004	0.00224181
AT4G34110	poly(A) binding protein 2	10.65	3.33333		0.844743	0.200244	0.62034	0.946089	0.232578	0.1545	1.16943	0.288814	0.381817
AT4G34200	D-3-phosphoglycerate dehydrogenase	36.32	14.3333		0.825089	0.145247	0.424179	1.01887	0.117538	0.632602	1.11851	0.164056	0.743447
AT4G34450	coatomer gamma-2 subunit, putative / gamma-2 coat protein, putative / gamma-2 COP, putative	19.75	16.6667		0.838891	0.129965	0.558041	1.00328	0.0659413	0.49687	1.03396	0.113393	0.508136
AT4G34670	Ribosomal protein S3Ae	37.02	2		0.871842	0.0494293	0.923187	1.08295	0.0499287	0.766526	1.1154	0.0739168	0.777591
AT4G34700	LYR family of Fe/S cluster biogenesis protein	9.4	1.66667		0.960635	0.224131	0.255839	1.08988	0.100459	0.704768	1.37163	0.285569	0.00398739
AT4G34870	rotamase cyclophilin 5	43.02	5		0.836995	0.086143	0.537877	1.13352	0.0764875	0.377571	1.1898	0.141849	0.272443
AT4G35090	catalase 2	11.6	4.66667		0.734566	0.139844	0.0235517	1.07318	0.209859	0.858017	1.04596	0.190511	0.604955
AT4G35630	phosphoserine aminotransferase	21.63	4.33333		0.912712	0.115432	0.626706	1.10347	0.122249	0.596296	1.22272	0.0620807	0.149895
AT4G36130	Ribosomal protein L2 family	32.56	2		0.920044	0.0159338	0.559728	0.966778	0.187555	0.252428	1.01402	0.149765	0.364794
AT4G36480	long-chain base1	1.87	1.33333		0.932525	0.220557	0.446524	1.02206	0.18422	0.659455	1.07852	0.267403	0.897816
AT4G36680	Tetratricopeptide repeat (TPR)-like superfamily protein	13.59	4.66667		0.932939	0.171817	0.446524	1.08861	0.294189	0.713459	1.12286	0.0858686	0.70992
AT4G37660	Ribosomal protein L12/ ATP-dependent Clp protease adaptor protein ClpS family protein	7.78	1		0.64536	0.150832	8.81248e-05	1.18634	0.26588	0.146276	1.02396	0.23396	0.433387
AT4G37910	mitochondrial heat shock protein 70-1	32.55	13.3333		0.922202	0.12753	0.541339	1.12177	0.173789	0.455046	1.19681	0.220299	0.241646
AT4G38630	regulatory particle non-ATPase 10	1.81	1.33333		0.864744	0.0449562	0.842535	1.15028	0.152206	0.288855	1.10115	0.209098	0.9011
AT4G38680	glycine rich protein 2	15.27	1.66667		0.819813	0.183504	0.380867	1.19941	0.144185	0.111495	1.22214	0.144401	0.152814
AT4G39260	cold, circadian rhythm, and RNA binding 1	35.87	2		1.05939	0.112859	0.0178857	0.854272	0.108921	0.0064203	1.12294	0.053498	0.70992
AT4G39660	alanine:glyoxylate aminotransferase 2	9.24	4		0.720965	0.114429	0.0121315	1.26366	0.245443	0.0236238	1.22533	0.310875	0.144192
AT4G39980	3-deoxy-D-arabino-heptulosonate 7-phosphate synthase 1	30.67	9		0.907192	0.176626	0.687142	1.08709	0.149483	0.730976	1.13124	0.192698	0.644919
AT5G01600	ferretin 1	21.96	4		2.18013	0.568224	0	1.00722	0.345791	0.52949	1.3158	0.337406	0.0184013
AT5G02450	Ribosomal protein L36e family protein	32.41	1.66667		0.681446	0.2162	0.00122815	0.801927	0.224252	0.000423822	1.03274	0.1087	0.500403
AT5G02500	heat shock cognate protein 70-1	54.38	8.66667		0.877932	0.0287902	0.992466	1.15644	0.0650512	0.259808	1.20098	0.0424256	0.225265
AT5G02530	RNA-binding (RRM/RBD/RNP motifs) family protein	6.55	1		0.876473	0.155132	0.969394	1.07127	0.0729444	0.876694	1.11219	0.117592	0.803569
AT5G02570	Histone superfamily protein	35.61	1		0.964352	0.442041	0.239669	1.1391	0.516985	0.348063	1.23109	0.673635	0.128127
AT5G02870	Ribosomal protein L4/L1 family	34.98	3.66667		0.901191	0.0645105	0.750068	1.01449	0.13978	0.588749	1.08701	0.0570896	0.971329
AT5G02960	Ribosomal protein S12/S23 family protein	37.32	6		0.861801	0.0360528	0.808223	1.10559	0.093699	0.572555	1.14933	0.0556708	0.51021
AT5G03630	Pyridine nucleotide-disulphide oxidoreductase family protein	5.98	2.66667		0.815883	0.120287	0.348078	1.02557	0.0587839	0.695822	0.964019	0.0451606	0.123723
AT5G03740	histone deacetylase 2C	16.33	3		0.946701	0.0670694	0.342042	1.07928	0.316719	0.802708	1.26905	0.158471	0.0571522
AT5G04130	DNA GYRASE B2	6.01	3.33333		0.933196	0.157202	0.446524	1.137	0.261886	0.35967	1.25846	0.133917	0.0729487
AT5G04430	binding to TOMV RNA 1L (long form)	19.81	4		0.83497	0.0974509	0.518039	0.965559	0.0326768	0.247013	1.01555	0.080064	0.377993
AT5G04590	sulfite reductase	15.58	9.33333		0.978136	0.187139	0.174242	1.18003	0.167364	0.165051	1.21942	0.209184	0.161846
AT5G04600	RNA-binding (RRM/RBD/RNP motifs) family protein	18.47	2.33333		0.861442	0.182969	0.796837	1.00767	0.21459	0.537792	1.08687	0.0869242	0.971329
AT5G04740	ACT domain-containing protein	9.63	2.33333		0.83775	0.0583099	0.547919	0.978161	0.0722505	0.317039	0.899394	0.260285	0.0158095
AT5G05010	clathrin adaptor complexes medium subunit family protein	11.76	4		0.85455	0.0997304	0.729236	1.2486	0.27552	0.034746	1.11772	0.180693	0.751927
AT5G05780	RP non-ATPase subunit 8A	13.11	3		0.787373	0.0968981	0.16232	0.93976	0.119006	0.132384	1.05907	0.112283	0.716864
AT5G07350	TUDOR-SN protein 1	26.94	9.66667		0.90273	0.106315	0.728836	1.11478	0.175063	0.504514	1.16445	0.120079	0.411709
AT5G08040	mitochondrial import receptor subunit TOM5 homolog	62.96	2.33333	1	0.856323	0.100009	0.740406	1.02929	0.109336	0.723474	1.07903	0.169573	0.897816
AT5G08180	Ribosomal protein L7Ae/L30e/S12e/Gadd45 family protein	6.41	1.33333		0.855687	0.097994	0.740406	1.0837	0.20049	0.757577	1.166	0.170691	0.399574
AT5G08300	Succinyl-CoA ligase, alpha subunit	22.48	5.33333		0.891196	0.147304	0.85952	1.08433	0.0908219	0.757577	1.16822	0.109283	0.387677
AT5G08530	51 kDa subunit of complex I	14.61	6		0.874735	0.156756	0.957846	1.08641	0.245802	0.739801	1.10937	0.189526	0.829838
AT5G08670	ATP synthase alpha/beta family protein	49.1	22.3333		0.872746	0.182937	0.934741	1.10596	0.198533	0.572555	1.09213	0.213266	0.982836
AT5G09590	mitochondrial HSO70 2	18.62	5		0.930103	0.134185	0.471296	1.10625	0.0789955	0.572555	1.25344	0.046452	0.0812824
AT5G09810	actin 7	40.32	2.33333		0.937446	0.0503924	0.414794	1.10368	0.109284	0.588325	1.15447	0.0707716	0.475925
AT5G09900	26S proteasome regulatory subunit, putative (RPN5)	8.14	3.33333		0.865678	0.0170717	0.854016	1.03099	0.0996161	0.742069	1.05271	0.0800725	0.664444
AT5G10160	Thioesterase superfamily protein	12.33	2.33333		0.845101	0.160298	0.62034	0.958695	0.158124	0.211239	0.924349	0.144358	0.0384625
AT5G10360	Ribosomal protein S6e	42.97	3		0.788184	0.0569864	0.167216	0.947103	0.135977	0.15843	0.968076	0.0335764	0.136885
AT5G10730	NAD(P)-binding Rossmann-fold superfamily protein	3.14	1.33333		0.724753	0.268089	0.0147638	0.923575	0.117012	0.0848544	0.901165	0.254551	0.0170576
AT5G10840	Endomembrane protein 70 protein family	8.18	1.33333	1	0.88372	0.284044	0.93867	1.11012	0.322522	0.541714	1.04676	0.221688	0.613331
AT5G10860	Cystathionine beta-synthase (CBS) family protein	15.53	3.66667		0.965464	0.0619378	0.234453	1.0762	0.137479	0.830219	1.12814	0.0893882	0.668956
AT5G10920	L-Aspartase-like family protein	9.86	1.66667		0.684093	0.139337	0.0014906	1.10726	0.0861587	0.564757	1.22013	0.333523	0.158789
AT5G11200	DEAD/DEAH box RNA helicase family protein	36.07	9.66667		0.856708	0.0789111	0.751618	1.03525	0.103307	0.779593	1.04512	0.0600489	0.596624
AT5G11240	transducin family protein / WD-40 repeat family protein	3.58	1.33333		0.738736	0.175918	0.0281262	1.00904	0.146221	0.546149	0.917246	0.3296	0.0303804
AT5G11520	aspartate aminotransferase 3	9.35	2.33333		0.93676	0.269623	0.414794	0.956291	0.0822222	0.197041	1.13735	0.282437	0.598143
AT5G11560	catalytics	11.61	6.66667	1	0.855109	0.169165	0.729236	1.12112	0.192467	0.461923	1.01852	0.196315	0.398285
AT5G11770	NADH-ubiquinone oxidoreductase 20 kDa subunit, mitochondrial	24.31	2.66667		0.892488	0.141246	0.848359	1.16531	0.272667	0.220382	1.15212	0.258953	0.489468
AT5G12410	THUMP domain-containing protein	2.13	1		0.932515	0.0632073	0.446524	1.04406	0.134123	0.865251	1.18922	0.168639	0.277068
AT5G12470	Protein of unknown function (DUF3411)	13.21	4.33333		0.912909	0.155794	0.626706	1.08643	0.209072	0.739801	1.04797	0.325502	0.621749
AT5G13110	glucose-6-phosphate dehydrogenase 2	7.89	4.66667		0.924641	0.1902	0.514405	1.11791	0.165757	0.482935	1.20749	0.276625	0.202296
AT5G13120	cyclophilin 20-2	6.27	1		0.893724	0.137837	0.826167	1.10951	0.186302	0.541714	1.12325	0.161978	0.70992
AT5G13420	Aldolase-type TIM barrel family protein	21	7		0.939375	0.0730033	0.399491	1.09181	0.0905318	0.687525	1.08995	0.112352	0.998853
AT5G13430	Ubiquinol-cytochrome C reductase iron-sulfur subunit	28.31	6.33333		0.838627	0.166631	0.558041	1.01141	0.203725	0.56303	0.971703	0.238857	0.15104
AT5G13450	delta subunit of Mt ATP synthase	15.13	6		0.883513	0.143385	0.93867	1.1086	0.224369	0.549336	1.09397	0.255995	0.964569
AT5G13710	sterol methyltransferase 1	19.35	5.66667		0.829863	0.196311	0.469955	1.1058	0.198619	0.572555	1.15457	0.216171	0.469241
AT5G13930	Chalcone and stilbene synthase family protein	7.34	3		0.919174	0.0862684	0.56905	1.05861	0.141401	0.990582	1.13912	0.0712917	0.582954
AT5G14030	translocon-associated protein beta (TRAPB) family protein	14.87	1.66667	2	0.885383	0.239553	0.927269	1.07888	0.21409	0.802708	1.08918	0.208872	0.989685
AT5G14040	phosphate transporter 3;1	45.87	13.6667		0.907803	0.156832	0.676888	1.07864	0.155306	0.802708	1.07801	0.166574	0.888637
AT5G14200	isopropylmalate dehydrogenase 1	5.67	2		1.00436	0.129087	0.0907418	1.09855	0.149466	0.628732	1.13658	0.126905	0.598143
AT5G14590	Isocitrate/isopropylmalate dehydrogenase family protein	11.34	1.66667		0.818905	0.26963	0.372512	1.02028	0.0815778	0.641511	0.988703	0.139706	0.22292
AT5G15090	voltage dependent anion channel 3	48.18	7.66667		0.837326	0.188624	0.537877	0.882479	0.182795	0.0206099	0.969843	0.245899	0.143836
AT5G15200	Ribosomal protein S4	38.89	6		0.827901	0.0296254	0.451358	1.01771	0.0735257	0.623738	1.01035	0.0258355	0.339197
AT5G15320	unknown protein; FUNCTIONS IN: molecular_function unknown; INVOLVED IN: biological_process unknown; LOCATED IN: endomembrane system; EXPRESSED IN: 23 plant structures; EXPRESSED DURING: 15 growth stages; BEST Arabidopsis thaliana protein match is: unknown protein (TAIR:AT3G01130.1); Has 64 Blast hits to 64 proteins in 11 species: Archae - 0; Bacteria - 0; Metazoa - 0; Fungi - 0; Plants - 64; Viru…	36	1	1	0.758685	0.172058	0.0633383	1.09096	0.132377	0.696123	0.94934	0.0904205	0.0826229
AT5G15350	early nodulin-like protein 17	12.21	1.33333	2							1.30888	0.342001	0.0219823
AT5G15750	Alpha-L RNA-binding motif/Ribosomal protein S4 family protein	12.09	1.33333		0.937417	0.185862	0.414794	0.973636	0.231382	0.292477	1.09774	0.210868	0.928198
AT5G15980	Pentatricopeptide repeat (PPR) superfamily protein	4.49	3.66667		0.905625	0.109702	0.697466	1.02006	0.108559	0.641511	1.12758	0.218599	0.668956
AT5G16050	general regulatory factor 5	30.97	2.33333		0.796423	0.0635479	0.210176	1.11005	0.128372	0.541714	1.17989	0.19682	0.321292
AT5G16130	Ribosomal protein S7e family protein	36.84	2.66667		0.869617	0.0602834	0.900092	1.01867	0.0862775	0.632602	1.09664	0.047966	0.937267
AT5G16240	Plant stearoyl-acyl-carrier-protein desaturase family protein	15.23	3.33333		0.897403	0.299036	0.793234	1.02375	0.0100849	0.677562	0.993549	0.276579	0.247818
AT5G16930	AAA-type ATPase family protein	4.35	1		1.07585	0.120669	0.0101706	1.03767	0.225648	0.807986	1.03387	0.225539	0.508136
AT5G17770	NADH:cytochrome B5 reductase 1	51.96	7.33333	1	0.860084	0.211478	0.785481	0.983224	0.114307	0.349437	1.06262	0.178124	0.752417
AT5G17920	Cobalamin-independent synthase family protein	52.42	20.3333		0.847716	0.0492023	0.652411	1.1429	0.138833	0.325629	1.08562	0.0798342	0.962143
AT5G18110	novel cap-binding protein	6.33	1		0.804087	0.170546	0.260064	1.04506	0.176826	0.87484	1.10725	0.296995	0.847498
AT5G18380	Ribosomal protein S5 domain 2-like superfamily protein	24.31	1		0.857643	0.0526831	0.762869	1.05646	0.0672868	0.980622	1.11609	0.0414741	0.769
AT5G18580	tonneau 2 (TON2)	2.71	1.66667		0.886385	0.223253	0.915895	1.14803	0.261899	0.299042	1.26893	0.321916	0.0571522
AT5G18800	Cox19-like CHCH family protein	6.6	1		0.82344	0.194115	0.406551	1.06023	0.220678	0.981002	1.01487	0.221204	0.37136
AT5G19370	rhodanese-like domain-containing protein / PPIC-type PPIASE domain-containing protein	8.03	2.33333		0.856314	0.20993	0.740406	0.92538	0.134189	0.0873719	0.977411	0.107276	0.170178
AT5G19510	Translation elongation factor EF1B/ribosomal protein S6 family protein	23.66	4		0.885714	0.111929	0.915895	1.04146	0.0830929	0.836551	1.19731	0.192992	0.241646
AT5G19690	staurosporin and temperature sensitive 3-like A	4.88	2	12	0.838974	0.156111	0.558041	1.04192	0.165451	0.846105	0.993416	0.205379	0.242699
AT5G19760	Mitochondrial substrate carrier family protein	35.57	7		0.84409	0.158232	0.60978	1.01395	0.084051	0.588749	0.997042	0.148999	0.263593
AT5G19770	tubulin alpha-3	25.78	2.33333		1.07069	0.143466	0.0120425	1.21769	0.0741711	0.0732064	1.20739	0.141222	0.202296
AT5G19820	ARM repeat superfamily protein	4.57	4.33333		0.864221	0.0955183	0.831074	1.0511	0.185532	0.932522	1.10771	0.0287442	0.838654
AT5G19990	regulatory particle triple-A ATPase 6A	17.18	4		0.866146	0.0424428	0.854016	1.1504	0.167128	0.288855	1.18601	0.145586	0.291287
AT5G20080	FAD/NAD(P)-binding oxidoreductase	31.71	6.33333		0.921375	0.0801291	0.55049	1.07959	0.0378414	0.793607	1.01379	0.0397229	0.364794
AT5G20090	Uncharacterised protein family (UPF0041)	14.55	1.33333		0.890656	0.106978	0.85952	0.99788	0.131621	0.457479	1.05442	0.205877	0.673097
AT5G20290	Ribosomal protein S8e family protein	38.29	6.33333		0.855387	0.0384622	0.729236	1.04997	0.0740451	0.922898	1.13974	0.100036	0.575437
AT5G20520	alpha/beta-Hydrolases superfamily protein	8.12	1.33333	1				0.862893	0.0322868	0.00953849	1.14178	0.220274	0.560563
AT5G20660	Zn-dependent exopeptidases superfamily protein	1.43	1	9	0.983982	0.241974	0.150924	1.2788	0.30712	0.0158094	1.37159	0.433238	0.00398739
AT5G20720	chaperonin 20	36.36	5.33333		0.865332	0.0959687	0.842535	1.05172	0.050577	0.942146	1.04946	0.22702	0.630209
AT5G20890	TCP-1/cpn60 chaperonin family protein	10.44	4.33333		0.886899	0.0211974	0.904551	0.945532	0.0276426	0.1545	0.988283	0.10054	0.218149
AT5G22050	Protein kinase superfamily protein	2.68	1		0.849356	0.110239	0.663223	0.997288	0.166833	0.449793	1.02366	0.249261	0.433387
AT5G22440	Ribosomal protein L1p/L10e family	47	1.33333		1.04721	0.166581	0.026187	1.2227	0.155689	0.0652322	1.35132	0.0934721	0.00723015
AT5G22650	histone deacetylase 2B	25.9	5		0.791731	0.149084	0.187845	1.05641	0.208317	0.980622	1.13918	0.152272	0.582954
AT5G23300	pyrimidine d	5.87	2		0.849095	0.135002	0.663223	1.22575	0.229651	0.0608156	1.12325	0.273537	0.70992
AT5G23575	Transmembrane CLPTM1 family protein	3.54	1.33333	4	0.809407	0.184806	0.294822	1.04654	0.227652	0.894046	1.03416	0.191652	0.508136
AT5G23740	ribosomal protein S11-beta	29.56	1.33333		0.880327	0.0214055	0.984508	0.986251	0.149416	0.369766	1.09146	0.160116	0.991987
AT5G25100	Endomembrane protein 70 protein family	10.87	2.33333	1	0.883367	0.147831	0.950097	1.14907	0.140798	0.293917	1.07852	0.339569	0.897816
AT5G25754	RNA polymerase I-associated factor PAF67	10.7	5.33333		0.886436	0.0704556	0.915895	1.10886	0.131107	0.549336	1.09809	0.143861	0.928198
AT5G26360	TCP-1/cpn60 chaperonin family protein	12.43	6.66667		0.93516	0.0675501	0.430473	1.11795	0.11161	0.482935	1.09516	0.101587	0.955454
AT5G26667	P-loop containing nucleoside triphosphate hydrolases superfamily protein	31.68	4.33333		0.881549	0.117625	0.961547	0.992768	0.124236	0.41972	1.03949	0.099401	0.547607
AT5G26780	serine hydroxymethyltransferase 2	19.34	9		0.829761	0.205198	0.469955	1.09933	0.155117	0.628732	1.14231	0.24928	0.560563
AT5G26860	lon protease 1	3.09	2								1.49214	0.578425	8.53433e-05
AT5G27640	translation initiation factor 3B1	3.65	2.66667		0.8914	0.0978269	0.85952	1.03856	0.117782	0.817491	0.933811	0.25631	0.0529745
AT5G27770	Ribosomal L22e protein family	42.74	1.33333		0.888268	0.0365974	0.89324	1.00193	0.0445248	0.488866	1.0856	0.0209919	0.962143
AT5G27850	Ribosomal protein L18e/L15 superfamily protein	52.94	8.33333		0.877312	0.0517283	0.980934	1.04445	0.0846106	0.865251	1.09398	0.0958928	0.964569
AT5G28370	Pentatricopeptide repeat (PPR) superfamily protein	4.54	2.66667		0.827546	0.0661461	0.451358	1.04376	0.191714	0.865251	1.07035	0.221256	0.815542
AT5G28540	heat shock protein 70 (Hsp 70) family protein	43.05	1.33333	1	0.857255	0.146495	0.751618	1.12272	0.211308	0.448233	1.11514	0.19549	0.777591
AT5G33320	Glucose-6-phosphate/phosphate translocator-related	18.63	3.66667	6	0.789791	0.299211	0.17732	1.03188	0.258514	0.75141	1.02545	0.320493	0.440595
AT5G35160	Endomembrane protein 70 protein family	3.17	1	1	0.678275	0.332858	0.00100808	1.10031	0.381194	0.620541	0.848599	0.27878	0.00174992
AT5G35360	acetyl Co-enzyme a carboxylase biotin carboxylase subunit	24.95	10.6667		0.902226	0.176064	0.739421	1.07397	0.13773	0.848721	1.11951	0.155341	0.735005
AT5G35530	Ribosomal protein S3 family protein	55.24	1.66667					1.00427	0.431968	0.504936	1.09398	0.533429	0.964569
AT5G35590	proteasome alpha subunit A1	14.63	1.66667		0.791679	0.104799	0.187845	1.15632	0.106421	0.259808	0.94766	0.0493158	0.0803143
AT5G35630	glutamine synthetase 2	6.98	1.66667		0.851271	0.193409	0.68502	1.15955	0.189404	0.241682	0.978325	0.475711	0.174202
AT5G37510	NADH-ubiquinone dehydrogenase, mitochondrial, putative	15.03	6.66667		0.865765	0.0954973	0.854016	0.998592	0.210885	0.46523	1.04351	0.136012	0.588337
AT5G38480	general regulatory factor 3	41.34	2.66667		0.963978	0.0806579	0.239669	0.950362	0.105831	0.170646	1.10374	0.140895	0.874191
AT5G38530	tryptophan synthase beta type 2	7.71	2.33333		1.14214	0.289387	0.000883979	0.965714	0.14367	0.247013	1.14801	0.210949	0.517237
AT5G40480	embryo defective 3012	1.66	3	1	0.844441	0.126627	0.60978	1.07421	0.296547	0.848721	1.02093	0.278261	0.412136
AT5G40770	prohibitin 3	38.99	3		0.886107	0.109851	0.915895	1.0177	0.207118	0.623738	1.10244	0.212691	0.892108
AT5G41520	RNA binding Plectin/S10 domain-containing protein	22.22	3		0.843932	0.0913304	0.60978	1.09553	0.107316	0.653623	1.11046	0.0887525	0.821051
AT5G41670	6-phosphogluconate dehydrogenase family protein	17.66	3		0.943341	0.128175	0.370013	1.04501	0.13531	0.87484	1.07919	0.203806	0.897816
AT5G42020	Heat shock protein 70 (Hsp 70) family protein	44.76	2	1	0.771779	0.202555	0.100715	1.05964	0.189375	0.981002	1.04542	0.316951	0.596624
AT5G42080	dynamin-like protein	14.75	5.33333		0.86912	0.17847	0.888555	1.11941	0.154367	0.475867	1.18339	0.260435	0.306027
AT5G42980	thioredoxin 3	66.1	7		0.976564	0.0836703	0.178392	1.09578	0.100882	0.653623	1.10603	0.097668	0.85637
AT5G43060	Granulin repeat cysteine protease family protein	5.18	1.66667		0.721741	0.0221633	0.0127486	0.90127	0.18319	0.0409643	0.890361	0.133967	0.0111091
AT5G43460	HR-like lesion-inducing protein-related	9.74	1.66667	3	0.835882	0.163648	0.527917	0.979243	0.165465	0.323369	1.02158	0.199615	0.419157
AT5G43970	translocase of outer membrane 22-V	32.32	2.33333	1	0.834416	0.0239108	0.508247	0.933973	0.0758848	0.112686	0.996169	0.020243	0.258265
AT5G44500	Small nuclear ribonucleoprotein family protein	11.42	3		0.751257	0.0408534	0.0464577	1.00382	0.0698547	0.504936	1.07508	0.0468776	0.861144
AT5G45620	Proteasome component (PCI) domain protein	10.36	2.66667		0.893382	0.0633342	0.83724	1.02804	0.035	0.714223	1.07851	0.0591733	0.897816
AT5G45775	Ribosomal L5P family protein	30.81	4.66667		0.847669	0.0528872	0.652411	1.04476	0.0748091	0.87484	1.04737	0.0610101	0.613331
AT5G46290	3-ketoacyl-acyl carrier protein synthase I	26.56	4.33333		0.967744	0.0405001	0.219321	1.12918	0.138816	0.408714	1.22003	0.332648	0.158789
AT5G46430	Ribosomal protein L32e	27.82	2		1.06644	0.145673	0.0142245	1.00438	0.119882	0.504936	0.894989	0.203715	0.0135449
AT5G46800	Mitochondrial substrate carrier family protein	5.33	1.33333		0.781795	0.12044	0.139367	1.11782	0.227673	0.482935	1.08214	0.247814	0.925379
AT5G47030	ATPase, F1 complex, delta/epsilon subunit	16.75	3		0.913907	0.133346	0.616897	1.16055	0.185251	0.237303	1.12446	0.196013	0.70164
AT5G47210	Hyaluronan / mRNA binding family	17.37	2.33333		0.833992	0.128746	0.508247	1.0043	0.156862	0.504936	1.12767	0.1302	0.668956
AT5G47690	binding	2.12	1.66667		0.72076	0.202733	0.0121315	1.02939	0.381894	0.723474	0.9237	0.151195	0.0384625
AT5G47770	farnesyl diphosphate synthase 1	11.72	3.33333		0.913125	0.204634	0.626706	1.06579	0.0925248	0.923818	1.07689	0.256069	0.879465
AT5G47890	NADH-ubiquinone oxidoreductase B8 subunit, putative	21.65	2		0.837614	0.127898	0.547919	1.03555	0.162086	0.789036	1.01041	0.196032	0.339197
AT5G48230	acetoacetyl-CoA thiolase 2	19.35	4.33333		0.828424	0.314655	0.451358	1.182	0.173958	0.158591	1.07604	0.157703	0.8703
AT5G48300	ADP glucose pyrophosphorylase 1	7.31	2		0.956464	0.390732	0.284568	1.02947	0.220142	0.723474	1.12788	0.631338	0.668956
AT5G48580	FK506- and rapamycin-binding protein 15 kD-2	4.91	1.66667	1	0.750051	0.171289	0.0446314	1.09159	0.205982	0.687525	1.04199	0.314934	0.571901
AT5G48810	cytochrome B5 isoform D	20	3	1	0.826162	0.163516	0.433141	0.918439	0.198412	0.0709068	0.925668	0.0130954	0.04107
AT5G50810	translocase inner membrane subunit 8	11.69	1		0.900176	0.182107	0.760774	0.925041	0.154091	0.0873719	0.91011	0.0996994	0.0237574
AT5G50850	Transketolase family protein	16.8	3.33333		0.917531	0.242224	0.578456	1.01978	0.049314	0.641511	1.12248	0.253113	0.718241
AT5G52240	membrane steroid binding protein 1	5.71	1	1	1.00233	0.233948	0.0956725	0.971455	0.120645	0.274854	1.15517	0.306822	0.469241
AT5G52470	fibrillarin 1	57.47	1.33333		0.624146	0.354356	1.41837e-05	1.06734	0.514029	0.914348	1.18529	0.294741	0.296143
AT5G52840	NADH-ubiquinone oxidoreductase-related	5.33	2.66667		0.861319	0.154792	0.796837	1.07986	0.216887	0.793607	1.06535	0.230223	0.770346
AT5G52920	plastidic pyruvate kinase beta subunit 1	18.83	7.33333		0.900678	0.115892	0.750068	1.02511	0.0813144	0.686674	1.12341	0.173983	0.70992
AT5G53070	Ribosomal protein L9/RNase H1	11.31	2		0.876115	0.0965933	0.969394	1.03313	0.236747	0.760779	1.10503	0.26229	0.865268
AT5G53560	cytochrome B5 isoform E	6.72	1.66667	1	0.894997	0.0593686	0.81514	0.936771	0.0207678	0.122241	1.03912	0.140562	0.547607
AT5G53650	unknown protein; FUNCTIONS IN: molecular_function unknown; INVOLVED IN: biological_process unknown; LOCATED IN: endomembrane system; EXPRESSED IN: 23 plant structures; EXPRESSED DURING: 15 growth stages; Has 30201 Blast hits to 17322 proteins in 780 species: Archae - 12; Bacteria - 1396; Metazoa - 17338; Fungi - 3422; Plants - 5037; Viruses - 0; Other Eukaryotes - 2996 (source: NCBI BLink).	44.44	2	1	0.799171	0.0780678	0.228062	1.17177	0.192999	0.193008	1.01118	0.338946	0.345495
AT5G54900	RNA-binding protein 45A	10.59	2.33333		0.897582	0.0952866	0.782359	1.11235	0.0559473	0.526651	1.13621	0.188151	0.605815
AT5G55070	Dihydrolipoamide succinyltransferase	13.79	4		0.841417	0.203996	0.578516	1.16404	0.156514	0.224523	1.04654	0.210937	0.613331
AT5G55610	unknown protein; LOCATED IN: mitochondrion, plastid, membrane; EXPRESSED IN: 25 plant structures; EXPRESSED DURING: 13 growth stages; Has 35333 Blast hits to 34131 proteins in 2444 species: Archae - 798; Bacteria - 22429; Metazoa - 974; Fungi - 991; Plants - 531; Viruses - 0; Other Eukaryotes - 9610 (source: NCBI BLink).	3.2	2.66667		0.959046	0.0816582	0.267062	1.07514	0.0954177	0.839455	0.961083	0.11311	0.114484
AT5G55920	S-adenosyl-L-methionine-dependent methyltransferases superfamily protein	5.28	2.66667		0.871308	0.0920855	0.911637	1.01977	0.163665	0.641511	1.08522	0.126854	0.952954
AT5G55940	Uncharacterised protein family (UPF0172)	10.1	1.66667		0.666519	0.0867526	0.000472754	0.922188	0.233005	0.0799878	1.00552	0.14606	0.314689
AT5G56010	heat shock protein 81-3	37.48	9		0.873792	0.0560932	0.946294	1.13622	0.0757283	0.365572	1.18745	0.105615	0.28649
AT5G56500	TCP-1/cpn60 chaperonin family protein	27.81	5.66667		0.845307	0.181245	0.62034	1.07794	0.211481	0.811844	1.12205	0.262458	0.718241
AT5G57290	60S acidic ribosomal protein family	8.99	1		0.937583	0.0499347	0.407096	1.0126	0.097391	0.580125	0.899678	0.375401	0.0164235
AT5G58290	regulatory particle triple-A ATPase 3	15.2	2.33333		1.16129	0.351827	0.000408765	1.11526	0.311323	0.504514	1.44217	0.396127	0.000461541
AT5G58710	rotamase CYP 7	16.67	1.33333		0.809161	0.194379	0.294822	1.07043	0.153817	0.886071	1.01618	0.085188	0.377993
AT5G59870	histone H2A 6	26	1.33333		0.860282	0.0778308	0.785481	1.11559	0.180137	0.497258	1.09882	0.080054	0.919146
AT5G59880	actin depolymerizing factor 3	13.67	2.33333		0.915681	0.122228	0.597515	1.07064	0.0255234	0.876694	0.96532	0.315198	0.126922
AT5G59910	Histone superfamily protein	47.33	1.66667		0.919864	0.0735016	0.559728	1.03161	0.153291	0.75141	1.06866	0.137201	0.806465
AT5G59950	RNA-binding (RRM/RBD/RNP motifs) family protein	10.11	1		0.854024	0.0918269	0.71811	0.986938	0.140866	0.376688	1.05646	0.0631495	0.690506
AT5G60640	PDI-like 1-4	20.27	9.33333		0.914043	0.198431	0.616897	1.15078	0.193211	0.283857	1.10784	0.241308	0.838654
AT5G60790	ABC transporter family protein	6.39	2.66667		0.888396	0.0549259	0.89324	1.15324	0.0621105	0.27405	1.1515	0.125318	0.496325
AT5G60980	Nuclear transport factor 2 (NTF2) family protein with RNA binding (RRM-RBD-RNP motifs) domain	4.14	2.33333		0.821888	0.0589443	0.397887	1.0501	0.0266701	0.922898	0.957389	0.122143	0.102981
AT5G60990	DEA(D/H)-box RNA helicase family protein	1.54	1		0.918156	0.233087	0.578456	1.03203	0.267964	0.75141	1.16284	0.302182	0.417865
AT5G61240	Leucine-rich repeat (LRR) family protein	12.88	1.66667		0.747343	0.370523	0.0394991	0.835318	0.323698	0.00259735	0.878203	0.343071	0.00674463
AT5G61780	TUDOR-SN protein 2	18.38	3.66667		0.772222	0.110213	0.100715	1.03079	0.0241581	0.742069	1.1396	0.135318	0.575437
AT5G61790	calnexin 1	30.94	13	1	0.809968	0.165576	0.302103	1.07316	0.20255	0.858017	1.06027	0.214643	0.725711
AT5G62190	DEAD box RNA helicase (PRH75)	14.75	5.66667		0.812729	0.186549	0.324603	0.961925	0.159953	0.226115	1.10965	0.142452	0.821051
AT5G62390	BCL-2-associated athanogene 7	4.48	1.66667		0.993308	0.109372	0.120719	1.20346	0.275639	0.102283	1.4853	0.375267	0.000108834
AT5G62440	Protein of unknown function (DUF3223)	2.97	1		0.896595	0.226082	0.793234	1.01453	0.25849	0.597424	1.15096	0.248129	0.496325
AT5G62690	tubulin beta chain 2	37.33	3		1.02022	0.125833	0.0584857	1.25708	0.0483442	0.0283407	1.16293	0.0942979	0.417865
AT5G63120	P-loop containing nucleoside triphosphate hydrolases superfamily protein	4.75	1.33333		0.855168	0.468905	0.729236
AT5G63400	adenylate kinase 1	27.64	4.66667		0.900006	0.0902547	0.760774	1.00863	0.0378516	0.546149	0.932607	0.0309794	0.0513504
AT5G63510	gamma carbonic anhydrase like 1	21.43	2.66667		0.970246	0.0284808	0.209654	1.01599	0.405695	0.606148	1.07871	0.343055	0.897816
AT5G63840	Glycosyl hydrolases family 31 protein	5.21	3		0.768933	0.271817	0.0908778	1.15611	0.280279	0.259808	1.11875	0.300987	0.743447
AT5G65020	annexin 2	4.64	1		0.812935	0.0293474	0.324603	1.09577	0.184359	0.653623	0.875375	0.195744	0.00592241
AT5G65720	nitrogen fixation S (NIFS)-like 1	2.46	2.33333		0.814705	0.11953	0.340145	0.99636	0.342964	0.442174	1.05184	0.0387981	0.655828
AT5G66280	GDP-D-mannose 4,6-dehydratase 1	2.77	1		0.787044	0.070963	0.16232	0.861774	0.221258	0.00913722	0.933802	0.227574	0.0529745
AT5G66510	gamma carbonic anhydrase 3	30.62	3		0.801241	0.144304	0.240533	1.07246	0.141561	0.867342	1.01547	0.250095	0.37136
AT5G66680	dolichyl-diphosphooligosaccharide-protein glycosyltransferase 48kDa subunit family protein	32.49	10.6667	1	0.873842	0.122175	0.946294	1.01492	0.167049	0.597424	1.02638	0.174154	0.447864
AT5G66760	succinate dehydrogenase 1-1	16.4	7.33333		0.87599	0.183709	0.969394	1.02395	0.134598	0.677562	1.04704	0.199075	0.613331
AT5G66860	Ribosomal protein L25/Gln-tRNA synthetase, anti-codon-binding domain	12.85	3		0.7875	0.129962	0.167216	1.09537	0.224487	0.662024	1.10497	0.206737	0.865268
AT5G67500	voltage dependent anion channel 2	43.84	9		0.866681	0.134716	0.865515	0.988361	0.143011	0.383682	1.00988	0.159867	0.339197
AT5G67590	NADH-ubiquinone oxidoreductase-related	27.27	3.33333		0.841066	0.182703	0.578516	1.043	0.32192	0.855672	1.04011	0.323225	0.555655
ATCG00500	acetyl-CoA carboxylase carboxyl transferase subunit beta	7.99	4.33333		0.878722	0.176719	0.996014	1.04377	0.167924	0.865251	1.12535	0.262373	0.693404
ATMG00070	NADH dehydrogenase subunit 9	9.47	2		0.919185	0.111427	0.56905	0.962745	0.20686	0.231225	1.00898	0.205439	0.332968
ATMG00160	cytochrome oxidase 2	11.54	3	2	0.751438	0.123621	0.0464577	1.09164	0.236302	0.687525	1.06349	0.208251	0.752417
ATMG00285	NADH dehydrogenase 2A	2.2	1	12	0.945486	0.155665	0.35584	1.05198	0.199723	0.942146	1.07082	0.192446	0.824634
ATMG00510	NADH dehydrogenase subunit 7	4.06	2		0.869226	0.150763	0.888555	1.11383	0.160142	0.511831	1.07688	0.104864	0.879465
ATMG00640	hydrogen ion transporting ATP synthases, rotational mechanism;zinc ion binding	30.21	4.66667		0.833307	0.163856	0.49854	1.05839	0.184819	0.999828	1.00299	0.245593	0.297031
