# Supplementary material for: Quantitative Proteomic Analysis of the Response to Zinc, Magnesium, and Calcium Deficiency in Specific Cell Types of Arabidopsis Roots
Source: Proteomes. 2016 Jan 12;4(1):1. doi: 10.3390/proteomes4010001 (PMC5217369; doi:10.3390/proteomes4010001)
Supplement: Supplementary file 1 [file proteomes-04-00001-s001.zip › proteomes-105581-supplementary/Supplemental Table S3.xlsx]

## Sheet: Sheet1
Supplemental Table S3. Primer sequences for qRT-PCR.
Gene		Primer (5'-3')
GRF1	sense	TCACCGTCGAAGAACGTAATCTCC
	antisense	TCACGGATCAACGAAACGTGGTC
GRF4	sense	AGTCGCTGAAGCCGTTGACAAAG
	antisense	AATCACGGATCGTGGTCACATGG
GRF6	sense	AGCGGAAGAGCTCACCGTTG
	antisense	TTGACAAGCGACACGTGCTCG
GRF8	sense	ACGGTGGAAGAGAGGAACTTACTC
	antisense	ATTCACCCTCGGAAGCCGAAG
GRF10	sense	AGTTGCTCAGCTTGATGTGGAGC
	antisense	TCCCTTGGACTCTTCCTTCTGC
ACT8	sense	AGTTGCTCAGCTTGATGTGGAGC
	antisense	TCCCTTGGACTCTTCCTTCTGC
